# Supplementary material for: Evaluating cell culture reliability in pediatric brain tumor primary cells through DNA methylation profiling
Source: NPJ Precis Oncol. 2024 Apr 18;8:92. doi: 10.1038/s41698-024-00578-x (PMC11026496; doi:10.1038/s41698-024-00578-x)
Supplement: Supplementary file 3 — Supplementary Table [file 41698_2024_578_MOESM3_ESM.xlsx]

## Sheet: WHOLE COHORT
Sample_Name	Sample_Material	Sample_Group	Histological Diagnosis WHO 2021	Subgroups	Classification	Time	Groups	Basename	Brain tumor v12.5 methylation classifier result	Calibrated score 12.5	ID
MB_G3_T1	FF	Brain	Medulloblastoma large cell/anaplastic type	nonWNT/nonSHH/group 3	Medulloblastoma		Control	201530470011_R01C01	MC Medulloblastoma, non-WNT/non-SHH, Group 3 subtype, subclass IV	0.953	26	1
MB_CSFL1a_3D	FF	Cells			Medulloblastoma	Late	Medulloblastoma_Cells_near	201530470011_R02C01	MC Medulloblastoma, non-WNT/non-SHH, Group 3 subtype, subclass IV	0.99724	432	2
MB_CSFL1b_3D	FF	Cells			Medulloblastoma	Late	Medulloblastoma_Cells_near	201530470011_R03C01	MC Medulloblastoma, non-WNT/non-SHH, Group 3 subtype, subclass IV	0.97231	433	3
MB_SHHa_T2	FF	Brain	Medulloblastoma	SHH	Medulloblastoma		Control	201530470010_R01C01	MC Medulloblastoma, SHH-activated	0.987	101	4
MB_CSE2_2D	FF	Cells			Medulloblastoma	Early	Medulloblastoma_Cells_dist	201530470010_R02C01	MC Meningioma, subtype benign, subclass 3 (novel)	0.99772	439	5
MB_CSL2_2D	FF	Cells			Medulloblastoma	Late	Medulloblastoma_Cells_dist	201530470010_R03C01	MC Meningioma, subtype benign, subclass 3 (novel)	0.98301	440	6
MB_SHHb_T3	FF	Brain	Medulloblastoma desmoplastic/nodular	SHH	Medulloblastoma		Control	203265000042_R02C01	MC Medulloblastoma, SHH-activated	0.99852	383	7
MB_CSFL3a_3D	FF	Cells			Medulloblastoma	Late	Medulloblastoma_Cells_dist	203265000042_R03C01	MC Medulloblastoma, SHH-activated, IDH-mutant (novel)	0.16599	382	8
MB_CSFL3b_3D	FF	Cells			Medulloblastoma	Late	Medulloblastoma_Cells_dist	203293640102_R06C01	MC Medulloblastoma, SHH-activated, IDH-mutant (novel)	0.21397	374	9
MB_SHHa_T4	FFPE	Brain	Medulloblastoma large cell/anaplastic type	SHH, p53 mutato /SHH A	Medulloblastoma		Control	203096660083_R01C01	MC Medulloblastoma, SHH-activated	0.99868	248	10
MB_CSFE4_2D	FF	Cells			Medulloblastoma	Early	Medulloblastoma_Cells_dist	204076520057_R06C01	MC Meningioma, subtype benign, subclass 3 (novel)	0.25605	706	11
MB_G4_T5	FFPE	Brain	Medulloblastoma classic type	nonWNT/nonSHH/group 4	Medulloblastoma		Control	202875000110_R02C01	MC Medulloblastoma, non-WNT/non-SHH, Group 4 subtype, subclass VII	0.99994	60	12
MB_CSFE5_2D	FF	Cells			Medulloblastoma	Early	Medulloblastoma_Cells_near	204076520057_R07C01	MC Medulloblastoma, non-WNT/non-SHH, Group 4 subtype, subclass VII	0.99991	707	13
MB_WNT_T6	FFPE	Brain	Medulloblastoma classic type		Medulloblastoma		Control	202995640160_R01C01	MC Medulloblastoma, WNT-activated	0.82521	167	14
MB_G4_T7	FFPE	Brain	Medulloblastoma classic type	nonWNT/nonSHH/group 4	Medulloblastoma		Control	202995640160_R02C01	MC Medulloblastoma Group 4	0.93188	166	15
MB_WNT_T8	FFPE	Brain	Medulloblastoma classic type		Medulloblastoma		Control	202995640160_R05C01	MC Medulloblastoma, WNT-activated	0.58701	198	16
MB_G4_T9	FFPE	Brain	Medulloblastoma classic type	nonWNT/nonSHH/group 4	Medulloblastoma		Control	202995640160_R06C01	MC Medulloblastoma, non-WNT/non-SHH, Group 4 subtype, subclass VII	0.99967	195	17
MB_G3_T10	FFPE	Brain	Medulloblastoma		Medulloblastoma		Control	202995640160_R07C01	MC Medulloblastoma Group 3	0.35465	202	18
MB_WNT_T11	FFPE	Brain	Medulloblastoma large cell/anaplastic type		Medulloblastoma		Control	202995740085_R01C01	MC Medulloblastoma, WNT-activated	0.99999	87	19
MB_G3_T12	FFPE	Brain	Medulloblastoma classic type	SHH	Medulloblastoma		Control	202995740085_R04C01	MC Medulloblastoma, non-WNT/non-SHH, Group 3 subtype, subclass III	0.99622	86	20
MB_G4_T13	FFPE	Brain	Medulloblastoma large cell/anaplastic type	nonWNT/nonSHH/group 4	Medulloblastoma		Control	202875000110_R05C01	MC Medulloblastoma Group 4	0.99634	61	21
MB_G4_T14	FFPE	Brain	Medulloblastoma classic type	nonWNT/nonSHH/group 4	Medulloblastoma		Control	202875000110_R01C01	MC Medulloblastoma, non-WNT/non-SHH, Group 3 subtype, subclass I	0.99609	59	22
MB_G4_T15	FFPE	Brain	Medulloblastoma desmoplastic / nodular	Group 4	Medulloblastoma		Control	202410160065_R03C01	MC Medulloblastoma Group 4	0.76692	58	23
MB_G3_T16	FF	Brain	Medulloblastoma large cell/anaplastic type	nonWNT/nonSHH/group 3	Medulloblastoma		Control	201530470010_R04C01	MC Medulloblastoma Group 3	0.924	2	24
MB_G4_T17	FF	Brain	Medulloblastoma classic type	nonWNT/nonSHH/group 4	Medulloblastoma		Control	201530470029_R01C01	MC Medulloblastoma, non-WNT/non-SHH, Group 4 subtype, subclass VIII	0.952	3	25
MB_G4_T18	FF	Brain	Medulloblastoma classic type	nonWNT/nonSHH, CTNNB1 WT/group 4	Medulloblastoma		Control	201530470029_R02C01	MC Medulloblastoma, non-WNT/non-SHH, Group 4 subtype, subclass VIII	0.999	4	26
MB_G4_T19	FF	Brain	Medulloblastoma classic type	nonWNT/nonSHH/group 4	Medulloblastoma		Control	201530470029_R03C01	MC Medulloblastoma, non-WNT/non-SHH, Group 4 subtype, subclass VIII	0.999	5	27
MB_G3_T20	FF	Brain	Medulloblastoma classic type	nonWNT/nonSHH/group 3	Medulloblastoma		Control	201530470029_R04C01	MC Medulloblastoma, non-WNT/non-SHH, Group 3 subtype, subclass IV	0.969	6	28
MB_G4_T21	FF	Brain	Medulloblastoma classic type	Group 4	Medulloblastoma		Control	201530470029_R05C01	MC Medulloblastoma, non-WNT/non-SHH, Group 4 subtype, subclass VII	0.992	7	29
MB_SHHa_T22	FFPE	Brain	Medulloblastoma	SHH	Medulloblastoma		Control	201530470029_R06C01	MC Medulloblastoma, SHH-activated, subclass 4 (novel)	0.934	12	30
MB_SHHb_T23	FFPE	Brain	Medulloblastoma	SHH	Medulloblastoma		Control	201530470029_R07C01	MC Medulloblastoma, SHH-activated	0.999	13	31
MB_G3_T24	FFPE	Brain	Medulloblastoma	Group 3	Medulloblastoma		Control	201530470040_R01C01	MC Medulloblastoma, non-WNT/non-SHH, Group 3 subtype, subclass III	0.96	14	32
MB_G4_T25	FFPE	Brain	Medulloblastoma	Group 4	Medulloblastoma		Control	201530470040_R02C01	MC Medulloblastoma, non-WNT/non-SHH, Group 4 subtype, subclass VI	0.965	15	33
MB_G4_T26	FFPE	Brain	Medulloblastoma	Group 4	Medulloblastoma		Control	201530470040_R03C01	MC Medulloblastoma, non-WNT/non-SHH, Group 4 subtype, subclass V	0.984	16	34
MB_SHHa_T27	FFPE	Brain	Medulloblastoma	SHH	Medulloblastoma		Control	201530470040_R04C01	MC Medulloblastoma, SHH-activated, subclass 4 (novel)	0.967	18	35
MB_G3_T28	FFPE	Brain	Medulloblastoma		Medulloblastoma		Control	201530470040_R05C01	MC Medulloblastoma non-WNT/non-SHH activated	0.952	17	36
MB_G4_T29	FFPE	Brain	Medulloblastoma classic type	Group 4	Medulloblastoma		Control	201496710180_R03C01	MC Medulloblastoma, non-WNT/non-SHH, Group 4 subtype, subclass VIII	0.999	10	37
MB_G4_T30	FFPE	Brain	Medulloblastoma classic type	nonWNT/nonSHH /Group 4	Medulloblastoma		Control	201496710180_R02C01	MC Medulloblastoma Group 4	0.977	9	38
MB_G4_T31	FF	Brain	Medulloblastoma	nonWNT/nonSHH/group 4	Medulloblastoma		Control	201530470011_R08C01	MC Medulloblastoma Group 4	0.94607	438	39
MB_G3_T32	FFPE	Brain	Pineal anlage tumor		Medulloblastoma		Control	200992280039_R08C01	MC Medulloblastoma Group 3	0.988	56	40
MB_G3_T33	FFPE	Brain	Medulloblastoma large cell/anaplastic type	nonWNT/nonSHH, NMYC amplificato/ Group 3	Medulloblastoma		Control	200992280039_R06C01	MC Medulloblastoma Group 4	0.93854	54	41
MB_G4_T34	FFPE	Brain	Medulloblastoma	Group 4	Medulloblastoma		Control	200992280039_R04C01	MC Medulloblastoma Group 4	0.99762	52	42
MB_SHHb_T35	FFPE	Brain	Medulloblastoma	SHH	Medulloblastoma		Control	200992280037_R02C01	MC Medulloblastoma, SHH-activated, subclass 1 (novel)	0.94709	425	43
MB_SHHb_T36	FF	Brain	Medulloblastoma desmoplastic/nodular	SHH B	Medulloblastoma		Control	200992280037_R03C01	MC Medulloblastoma, SHH-activated, subclass 1 (novel)	0.86363	99	44
MB_G4_T37	FFPE	Brain	Medulloblastoma classic type	nonWNT/nonSHH/group 4	Medulloblastoma		Control	202172220170_R06C01	MC Medulloblastoma non-WNT/non-SHH activated	0.972	11	45
MB_G4_T38	FFPE	Brain	Medulloblastoma classic type		Medulloblastoma		Control	202410160065_R01C01	MC Medulloblastoma Group 4	0.98074	57	46
MB_G3_T39	FFPE	Brain	Medulloblastoma large cell/anaplastic type	nonWNT/nonSHH/group 3	Medulloblastoma		Control	203265000041_R05C01	MC Medulloblastoma, non-WNT/non-SHH, Group 3 subtype, subclass II	0.99999	385	47
MB_G3_T40	FFPE	Brain	Medulloblastoma large cell/anaplastic type		Medulloblastoma		Control	203096660091_R06C01	MC Medulloblastoma, non-WNT/non-SHH, Group 3 subtype, subclass IV	0.99675	224	48
MB_G3_T41	FFPE	Brain	Medulloblastoma classic type	nonWNT/nonSHH/group 3	Medulloblastoma		Control	203096660059_R01C01	MC Medulloblastoma Group 3	0.88188	240	49
MB_G3_T42	FFPE	Brain	Medulloblastoma classic type relapse	nonWNT/nonSHH/group 3	Medulloblastoma		Control	203096660059_R02C01	MC Medulloblastoma Group 4	0.96165	253	50
MB_G4_T43	FF	Brain	Medulloblastoma classic type	nonWNT/nonSHH/group 4	Medulloblastoma		Control	203218690040_R05C01	MC Medulloblastoma Group 4	0.99629	289	51
MB_G4_T44	FFPE	Brain	Medulloblastoma classic type		Medulloblastoma		Control	203218680089_R03C01	MC Medulloblastoma, non-WNT/non-SHH, Group 4 subtype, subclass VIII	0.96786	297	52
MB_G4_T45	FFPE	Brain	Medulloblastoma	Group 4	Medulloblastoma		Control	201530470040_R08C01	MC Medulloblastoma, non-WNT/non-SHH, Group 4 subtype, subclass VIII	0.999	20	53
MB_WNT_T46	FFPE	Brain	Medulloblastoma classic type		Medulloblastoma		Control	203096660059_R03C01	MC Medulloblastoma, WNT-activated	0.93622	241	54
MB_WNT_T47	FFPE	Brain	Medulloblastoma classic type	WNT	Medulloblastoma		Control	203096660059_R07C01	MC Medulloblastoma, WNT-activated	0.50129	244	55
MB_WNT_T48	FFPE	Brain	Medulloblastoma classic type		Medulloblastoma		Control	203096660083_R02C01	MC Medulloblastoma, WNT-activated	0.9991	245	56
MB_WNT_T49	FFPE	Brain	Medulloblastoma large cell/anaplastic type		Medulloblastoma		Control	203096660091_R01C01	MC Medulloblastoma, WNT-activated	0.97688	227	57
MB_WNT_T50	FFPE	Brain	Medulloblastoma classic type		Medulloblastoma		Control	203096660091_R02C01	MC Medulloblastoma, WNT-activated	0.99916	228	58
MB_SHHb_T51	FF	Brain	Medulloblastoma with extensive nodularity	SHH/B	Medulloblastoma		Control	203218690040_R03C01	MC Medulloblastoma, SHH-activated	0.99452	287	59
MB_SHHb_T52	FF	Brain	Medulloblastoma desmoplastic/nodular		Medulloblastoma		Control	203218690040_R04C01	MC Medulloblastoma, SHH-activated, subclass 2 (novel)	0.97484	288	60
MB_SHHa_T53	FF	Brain	Medulloblastoma classic type		Medulloblastoma		Control	203218690040_R06C01	MC Medulloblastoma, SHH-activated	0.99966	290	61
MB_SHHa_T54	FF	Brain	Medulloblastoma classic type		Medulloblastoma		Control	203218690040_R07C01	MC Medulloblastoma, SHH-activated	0.99778	291	62
MB_SHHa_T55	FF	Brain	Medulloblastoma desmoplastic/nodular		Medulloblastoma		Control	203218690040_R08C01	MC Medulloblastoma, SHH-activated	0.99844	292	63
MB_SHHa_T56	FFPE	Brain	Medulloblastoma large cell/anaplastic type		Medulloblastoma		Control	203293640110_R08C01	MC Medulloblastoma, SHH-activated, subclass 4 (novel)	0.99055	403	64
MB_WNT_T57	FF	Brain	Medulloblastoma classic type		Medulloblastoma		Control	203096660093_R05C01	MC Medulloblastoma, WNT-activated	0.99999	275	65
MB_WNT_T58	FF	Brain	Medulloblastoma classic type		Medulloblastoma		Control	203096660093_R08C01	MC Medulloblastoma, WNT-activated	0.99998	272	66
MB_SHHa_T59	FFPE	Brain	Medulloblastoma desmoplastic/nodular	SHH	Medulloblastoma		Control	203218690041_R02C01	MC Medulloblastoma, SHH-activated	0.99681	298	67
MB_SHHb_T60	FFPE	Brain	Medulloblastoma with extensive nodularity		Medulloblastoma		Control	203218680089_R01C01	MC Medulloblastoma, SHH-activated	0.99926	295	68
MB_SHHb_T61	FFPE	Brain	Medulloblastoma with extensive nodularity	SHH/B	Medulloblastoma		Control	203218680089_R02C01	MC Medulloblastoma, SHH-activated, subclass 1 (novel)	0.99964	296	69
MB_CHLA_CSFL62	FF	Cells			Medulloblastoma	Late	Medulloblastoma_Cells_near	203265000042_R06C01	MC Medullomyoblastoma	0.59486	373	70
MB_D283_ST63_2D-3D	FF	Cells			Medulloblastoma	Late	Medulloblastoma_Cells_near	203265000042_R08C01	MC Medulloblastoma Group 3	0.56613	377	71
MB_D341_ST64_2D-3D	FF	Cells			Medulloblastoma	Late	Medulloblastoma_Cells_near	203293640102_R07C01	MC Medulloblastoma Group 3	0.55113	375	72
MB_DAOY_ST65_2D	FF	Cells			Medulloblastoma	Late	Medulloblastoma_Cells_dist	203293640102_R08C01	No matching MC		378	73
MB_G3_O66	FF	Organoids			Medulloblastoma		Control	203030040005_R04C01	MC Medulloblastoma Group 3	0.48731	219	74
MB_G3_O67	FF	Organoids			Medulloblastoma		Control	203030040005_R05C01	MC Medulloblastoma Group 3	0.81398	220	75
MB_G3_O68	FF	Organoids			Medulloblastoma		Control	203265000040_R07C01	MC Medulloblastoma Group 3	0.85246	329	76
MB_G3_O69	FF	Organoids			Medulloblastoma		Control	203265000040_R08C01	MC Medulloblastoma Group 3	0.84441	330	77
MB_G3_O70	FF	Organoids			Medulloblastoma		Control	203293640110_R03C01	MC Medulloblastoma Group 3	0.75443	468	78
MB_G3_O71	FF	Organoids			Medulloblastoma		Control	203293640110_R04C01	MC Medulloblastoma Group 3	0.66592	469	79
MB_G3_O72	FF	Organoids			Medulloblastoma		Control	203724130068_R04C01	MC Medulloblastoma Group 3	0.63236	530	80
MB_G3_O73	FF	Organoids			Medulloblastoma		Control	203724130068_R05C01	MC Medulloblastoma Group 3	0.63282	531	81
MB_G3_O74	FF	Organoids			Medulloblastoma		Control	203724130068_R06C01	MC Medulloblastoma Group 3	0.69583	532	82
LGG_T1	FF	Brain	Dysembryoplastic Neuroepithelial Tumor (DNET)		Low_Grade_Glioma		Control	201496710117_R02C01	MC Dysembryoplastic neuroepithelial tumour	0.99	405	83
LGG_CSE1a_2D	FF	Cells			Low_Grade_Glioma	Late	Low_Grade_Glioma_Cells_near	201496710117_R06C01	MC Dysembryoplastic neuroepithelial tumour	0.988	409	84
LGG_T2	FF	Brain	Dysembryoplastic Neuroepithelial Tumor (DNET)		Low_Grade_Glioma		Low_Grade_Glioma_Cells_near	201496710117_R03C01	MC Dysembryoplastic neuroepithelial tumour	0.99962	406	85
LGG_CSL2_2D	FF	Cells			Low_Grade_Glioma	Late	Low_Grade_Glioma_Cells_dist	201496710117_R07C01	MC Meningioma, subtype benign, subclass 3 (novel)	0.55544	410	86
LGG_T3	FF	Brain	Dysembryoplastic Neuroepithelial Tumor (DNET)		Low_Grade_Glioma		Low_Grade_Glioma_Cells_near	201496710117_R04C01	MC Dysembryoplastic neuroepithelial tumour	0.99864	407	87
LGG_CSL3_2D	FF	Cells			Low_Grade_Glioma	Late	Low_Grade_Glioma_Cells_dist	201496710117_R08C01	MC Meningioma, subtype benign, subclass 3 (novel)	0.9564	411	88
LGG_CSE3_2D	FF	Cells			Low_Grade_Glioma	Early	Low_Grade_Glioma_Cells_near	201496710145_R02C01	MC Low-grade glial/glioneuronal/neuroepithelial tumours	0.99851	413	89
LGG_T4	FF	Brain	Pilocytic astrocytoma		Low_Grade_Glioma		Low_Grade_Glioma_Cells_near	201496710145_R07C01	MC Pilocytic astrocytoma, midline	0.99999	418	90
LGG_CSL4_2D	FF	Cells			Low_Grade_Glioma	Late	Low_Grade_Glioma_Cells_dist	201496710033_R05C01	MC Glioblastoma, IDH-wildtype, mesenchymal type	0.65733	430	91
LGG_CSE4_2D	FF	Cells			Low_Grade_Glioma	Early	Low_Grade_Glioma_Cells_dist	201496710145_R04C01	No matching MC		415	92
LGG_T5	FF	Brain	Extraventricular neurocytoma		Low_Grade_Glioma		Low_Grade_Glioma_Cells_near	201496710145_R08C01	MC Pilocytic astrocytoma	0.9184	419	93
LGG_CSL5_2D	FF	Cells			Low_Grade_Glioma	Late	Low_Grade_Glioma_Cells_dist	201496710145_R05C01	MC CIC-rearranged sarcoma	0.24413	416	94
LGG_T6	FFPE	Brain	Pilocytic astrocytoma		Low_Grade_Glioma		Low_Grade_Glioma_Cells_near	202172220009_R07C01	MC Pilocytic astrocytoma, infratentorial	0.99999	446	95
LGG_CSL6_2D	FF	Cells			Low_Grade_Glioma	Late	Low_Grade_Glioma_Cells_dist	202172220009_R06C01	MC Meningioma, subtype benign, subclass 3 (novel)	0.31579	445	96
LGG_T7	FF	Brain	Glioneuronal NOS		Low_Grade_Glioma		Low_Grade_Glioma_Cells_near	202172220175_R05C01	MC Pilocytic astrocytoma, hemsipheric	0.94711	183	97
LGG_CSL7_2D	FF	Cells			Low_Grade_Glioma	Late	Low_Grade_Glioma_Cells_dist	202172220175_R06C01	No matching MC		184	98
LGG_T8	FF	Brain	Pilocytic astrocytoma		Low_Grade_Glioma		Low_Grade_Glioma_Cells_near	202284800010_R08C01		0.93143	448	99
LGG_CSL8_2D	FF	Cells			Low_Grade_Glioma	Late	Low_Grade_Glioma_Cells_dist	202284800010_R07C01	MC Meningioma, subtype benign, subclass 3 (novel)	0.24927	449	100
LGG_T9	FFPE	Brain	Pilocytic astrocytoma		Low_Grade_Glioma		Low_Grade_Glioma_Cells_near	203096660091_R04C01	MC Pilocytic astrocytoma, infratentorial	0.99998	252	101
LGG_CSL9_2D	FF	Cells			Low_Grade_Glioma	Late	Low_Grade_Glioma_Cells_dist	202284800085_R06C01	MC Meningioma, subtype benign, subclass 3 (novel)	0.25032	176	102
LGG_CSFL9_3D	FF	Cells			Low_Grade_Glioma	Late	Low_Grade_Glioma_Cells_dist	202284800085_R05C01	No matching MC		175	103
LGG_CSL10a_2D	FF	Cells			Low_Grade_Glioma	Late	Low_Grade_Glioma_Cells_dist	201530470011_R04C01	MC Meningioma, subtype benign, subclass 3 (novel)	0.48187	434	104
LGG_CSL10b_2D	FF	Cells			Low_Grade_Glioma	Late	Low_Grade_Glioma_Cells_dist	201530470011_R05C01	MC Meningioma, subtype benign, subclass 3 (novel)	0.47346	435	105
LGG_T11	FF	Brain	Angiocentric glioma		Low_Grade_Glioma		Low_Grade_Glioma_Cells_near	201496710117_R01C01	MC Angiocentric glioma, MYB/MYBL1-altered	0.99999	404	106
LGG_CSE11_2D	FF	Cells			Low_Grade_Glioma	Early	Low_Grade_Glioma_Cells_near	201496710145_R01C01	MC Angiocentric glioma, MYB/MYBL1-altered	0.96026	412	107
LGG_CSL11a_2D	FF	Cells			Low_Grade_Glioma	Late	Low_Grade_Glioma_Cells_dist	201496710117_R05C01	MC Meningioma, subtype benign, subclass 3 (novel)	0.49213	408	108
LGG_CSL11b_2D	FF	Cells			Low_Grade_Glioma	Late	Low_Grade_Glioma_Cells_dist	202172220175_R08C01	No matching MC		185	109
LGG_T12	FFPE	Brain	Ganglioglioma		Low_Grade_Glioma		Low_Grade_Glioma_Cells_near	203096660091_R05C01	MC Pilocytic astrocytoma, hemsipheric	0.9988	251	110
LGG_CSL12_2D	FF	Cells			Low_Grade_Glioma	Late	Low_Grade_Glioma_Cells_dist	202284800085_R07C01	MC Meningioma, subtype benign, subclass 3 (novel)	0.31527	177	111
LGG_CSFL12_3D	FF	Cells			Low_Grade_Glioma	Late	Low_Grade_Glioma_Cells_dist	202284800085_R08C01	MC Meningioma, subtype benign, subclass 3 (novel)	0.32605	178	112
LGG_T13	FF	Brain	Polymorphous low-grade neuroepithelial tumor of the young (PLNTY)		Low_Grade_Glioma		Low_Grade_Glioma_Cells_near	203265000039_R02C01	MC Ganglioglioma	0.99939	337	113
LGG_CSL13_2D	FF	Cells			Low_Grade_Glioma	Late	Low_Grade_Glioma_Cells_dist	203265000039_R07C01	No matching MC		371	114
LGG_CSFE13_3D	FF	Cells			Low_Grade_Glioma	Early	Low_Grade_Glioma_Cells_dist	203265000039_R08C01	MC Meningioma, subtype benign, subclass 3 (novel)	0.26881	372	115
LGG_T14	FFPE	Brain	Angiocentric glioma		Low_Grade_Glioma		Low_Grade_Glioma_Cells_near	203293640102_R01C01	MC Diffuse astrocytoma, MYB or MYBL1-altered, subtype D (novel)	0.58306	397	116
LGG_CSFE14_2D	FF	Cells			Low_Grade_Glioma	Early	Low_Grade_Glioma_Cells_dist	204776850088_R02C01	MC Meningioma, subtype benign, subclass 3 (novel)	0.27102	912	117
LGG_T15a	FFPE	Brain	Dysembryoplastic Neuroepithelial Tumor (DNET)		Low_Grade_Glioma		Control	202284800011_R04C01	MC Dysembryoplastic neuroepithelial tumour	0.80729	106	118
LGG_T15b	FFPE	Brain	Dysembryoplastic Neuroepithelial Tumor (DNET)		Low_Grade_Glioma		Control	202284800011_R03C01	MC Dysembryoplastic neuroepithelial tumour	0.99961	107	119
LGG_T16	FFPE	Brain	Extraventricular neurocytoma, grade 2		Low_Grade_Glioma		Control	202995640160_R04C01	MC Extraventricular neurocytoma	0.99999	170	120
LGG_T17	FFPE	Brain	Dysembryoplastic Neuroepithelial Tumor (DNET)		Low_Grade_Glioma		Control	203096660091_R07C01	MC Pilocytic astrocytoma, hemsipheric	0.74294	254	121
LGG_T18	FFPE	Brain	Diffuse astrocytoma, IDH WT		Low_Grade_Glioma		Control	203218680107_R04C01	MC Dysembryoplastic neuroepithelial tumour	0.10457	286	122
LGG_T19	FFPE	Brain	Diffuse astrocytoma		Low_Grade_Glioma		Control	204094670160_R02C01	MC Dysembryoplastic neuroepithelial tumour	0.91796	650	123
LGG_T20a	FFPE	Brain	Low grade glioneuronal tumor		Low_Grade_Glioma		Control	201496710033_R06C01	MC Pilocytic astrocytoma	0.316	29	124
LGG_T20b	FFPE	Brain	Glioneuronal NOS		Low_Grade_Glioma		Control	201496710033_R07C01	MC Pilocytic astrocytoma	0.397	28	125
LGG_T21	FFPE	Brain	Ganglioglioma		Low_Grade_Glioma		Control	201530470010_R06C01	MC Pilocytic astrocytoma, infratentorial	0.999	31	126
LGG_T22	FFPE	Brain	Pilocytic astrocytoma		Low_Grade_Glioma		Control	200992280039_R02C01	MC Pilocytic astrocytoma, infratentorial	0.99999	50	127
LGG_T23	FFPE	Brain	Pilocytic astrocytoma		Low_Grade_Glioma		Control	200992280039_R05C01	MC Pilocytic astrocytoma, midline	0.99999	53	128
LGG_T24	FFPE	Brain	Anaplastic Astrocytoma, IDH WT		Low_Grade_Glioma		Control	202995740054_R08C01	MC High-grade astrocytoma with piloid features	0.99977	84	129
LGG_T25	FFPE	Brain	Pilocytic astrocytoma		Low_Grade_Glioma		Control	202284800011_R01C01	MC Pilocytic astrocytoma, infratentorial	0.99997	108	130
LGG_T26	FFPE	Brain	Pilocytic astrocytoma		Low_Grade_Glioma		Control	202995640160_R08C01	MC Pilocytic astrocytoma, infratentorial	0.9999	188	131
LGG_T27	FFPE	Brain	Ganglioglioma		Low_Grade_Glioma		Control	203265000040_R01C01	MC Pilocytic astrocytoma, midline	0.99999	389	132
LGG_T28	FFPE	Brain	Pilocytic astrocytoma (grade II)		Low_Grade_Glioma		Control	203096660059_R04C01	MC Pilocytic astrocytoma, infratentorial	0.99999	242	133
LGG_T29	FF	Brain	Pilocytic astrocytoma		Low_Grade_Glioma		Control	203096660093_R02C01	MC Pilocytic astrocytoma, midline	0.99404	273	134
LGG_T30	FFPE	Brain	Pilocytic astrocytoma		Low_Grade_Glioma		Control	203218680107_R02C01	MC Low-grade glial/glioneuronal/neuroepithelial tumours	0.999	283	135
LGG_T31	FFPE	Brain	Pilocytic astrocytoma		Low_Grade_Glioma		Control	203293640102_R03C01	MC Pilocytic astrocytoma, infratentorial	0.99999	399	136
LGG_T32	FFPE	Brain	Pilocytic astrocytoma		Low_Grade_Glioma		Control	203293640102_R05C01	MC Pilocytic astrocytoma, infratentorial	0.99999	402	137
LGG_T33	FF	Brain	Pilocytic astrocytoma		Low_Grade_Glioma		Control	203265000039_R06C01	MC Pilocytic astrocytoma, infratentorial	0.9946	388	138
LGG_T34	FFPE	Brain	Pilocytic astrocytoma		Low_Grade_Glioma		Control	203724130138_R04C01	MC Pilocytic astrocytoma, infratentorial	0.99999	553	139
LGG_T35	FFPE	Brain	Pilocytic astrocytoma		Low_Grade_Glioma		Control	203724130150_R07C01	MC Pilocytic astrocytoma, infratentorial	0.99233	566	140
LGG_T36	FFPE	Brain	Pilocytic astrocytoma	methylation class low grade glioma, subclass posterior fossa pilocytic astrocytoma	Low_Grade_Glioma		Control	204234160157_R08C01	MC Pilocytic astrocytoma, infratentorial	0.99183	773	141
LGG_T37	FFPE	Brain	Diffuse astrocytoma	methylation class low grade glioma, subclass midline pilocytic astrocytoma	Low_Grade_Glioma		Control	204088090104_R03C01	MC Pilocytic astrocytoma, midline	0.94699	699	142
LGG_T38	FFPE	Brain	Pilocytic astrocytoma		Low_Grade_Glioma		Control	204237140021_R03C01	MC Pilocytic astrocytoma, midline	0.99976	762	143
LGG_T39	FFPE	Brain	Pilocytic astrocytoma	methylation class low grade glioma, subclass posterior fossa pilocytic astrocytoma	Low_Grade_Glioma		Control	204088090104_R08C01	MC Pilocytic astrocytoma, infratentorial	0.99996	635	144
LGG_T40	FFPE	Brain	Diffuse astrocytoma, IDH WT		Low_Grade_Glioma		Control	203293640136_R05C01	MC Diffuse astrocytoma, MYB or MYBL1-altered, subtype C [isomorphic] (novel)	0.99987	464	145
LGG_T41	FFPE	Brain	Polymorphous low-grade neuroepithelial tumor of the young (PLNTY)		Low_Grade_Glioma		Control	203923030010_R03C01	MC Ganglioglioma	0.96357	619	146
LGG_T42	FFPE	Brain	Polymorphous low-grade neuroepithelial tumor of the young (PLNTY)		Low_Grade_Glioma		Control	202172220170_R01C01	MC Ganglioglioma	0.999	34	147
LGG_T43	FF	Brain	Diffuse astrocytoma, IDH WT		Low_Grade_Glioma		Control	202875000102_R08C01	MC Diffuse astrocytoma, MYB or MYBL1-altered, subtype D (novel)	0.71793	125	148
LGG_T45	FFPE	Brain	Diffuse astrocytoma, IDH WT		Low_Grade_Glioma		Control	203293640102_R02C01	MC Diffuse astrocytoma, MYB or MYBL1-altered, subtype D (novel)	0.93494	398	149
HGG_T1	FF	Brain	Diffuse pediatric-type high-grade glioma H3WT, IDH1 WT		High_Grade_Glioma		Control	202172220175_R01C01	MC Diffuse pediatric-type high-grade glioma, H3-wildtype and IDH-wildtype	0.62535	179	150
HGG_CSFE1a_2D	FF	Cells			High_Grade_Glioma	Early	High_Grade_Glioma_Cells_near	202172220175_R02C01	MC Diffuse pediatric-type high-grade glioma, H3-wildtype and IDH-wildtype	0.3601	180	151
HGG_CSFE1b_3D	FF	Cells			High_Grade_Glioma	Early	High_Grade_Glioma_Cells_near	202172220175_R03C01	No matching MC		181	152
HGG_T2	FFPE	Brain	Infant-type hemispheric glioma		High_Grade_Glioma		Control	201530470010_R08C01	MC Infant-type hemispheric glioma	0.999	33	153
HGG_CSFL2_3D	FF	Cells			High_Grade_Glioma	Late	High_Grade_Glioma_Cells_dist	202172220175_R04C01	No matching MC		182	154
HGG_CSFE2_3D	FF	Cells			High_Grade_Glioma	Early	High_Grade_Glioma_Cells_dist	202995740054_R04C01	No matching MC		76	155
HGG_T3	FFPE	Brain	Diffuse pediatric-type high-grade glioma H3WT, IDH1 WT		High_Grade_Glioma		Control	202410160065_R07C01	MC Diffuse pediatric-type high-grade glioma, H3-wildtype and IDH-wildtype	0.95593	64	156
HGG_CSFE3_3D	FF	Cells			High_Grade_Glioma	Early	High_Grade_Glioma_Cells_near	202995740054_R02C01	No matching MC		74	157
HGG_T4	FF	Brain	Diffuse pediatric-type high-grade glioma H3WT, IDH1 WT		High_Grade_Glioma		Control	202410160065_R08C01	MC Diffuse paediatric-type high grade glioma, RTK1 subtype, subclass B (novel)	0.99999	62	158
HGG_CSFE4a_2D	FF	Cells			High_Grade_Glioma	Early	High_Grade_Glioma_Cells_dist	203096660083_R05C01	MC Meningioma, subtype benign, subclass 3 (novel)	0.25948	483	159
HGG_CSFE4b_2D	FF	Cells			High_Grade_Glioma	Early	High_Grade_Glioma_Cells_dist	203096660083_R06C01	MC Meningioma, subtype benign, subclass 3 (novel)	0.21525	484	160
HGG_T5	FF	Brain	Diffuse pediatric-type high-grade glioma H3WT, IDH1 WT		High_Grade_Glioma		Control	202172220009_R02C01	MC Glioblastoma, IDH-wildtype, mesenchymal type	0.59381	441	161
HGG_CSFE5a_3D	FF	Cells			High_Grade_Glioma	Early	High_Grade_Glioma_Cells_near	202172220009_R04C01	No matching MC		443	162
HGG_CSFE5b_3D	FF	Cells			High_Grade_Glioma	Early	High_Grade_Glioma_Cells_near	202172220009_R05C01	No matching MC		444	163
HGG_T6	FF	Brain	Anaplastic pleomorphic xanthoastrocytoma		High_Grade_Glioma		Control	201496710145_R06C01	MC Pleomorphic xanthoastrocytoma	0.99999	417	164
HGG_CSFL6_3D	FF	Cells			High_Grade_Glioma	Late	High_Grade_Glioma_Cells_near	201496710033_R04C01	MC Pleomorphic xanthoastrocytoma	0.99854	429	165
HGG_CSFE6_3D	FF	Cells			High_Grade_Glioma	Early	High_Grade_Glioma_Cells_near	201496710145_R03C01	MC Pleomorphic xanthoastrocytoma	0.99999	414	166
HGG_T7	FF	Brain	Anaplastic pleomorphic xanthoastrocytoma		High_Grade_Glioma		Control	202284800023_R03C01	MC Glioblastoma, IDH-wildtype, RTK2 subtype	0.43192	140	167
HGG_CSFE7_2D	FF	Cells			High_Grade_Glioma	Early	High_Grade_Glioma_Cells_near	202284800023_R06C01	MC Diffuse glioma, IDH-mutant and 1p19q co-deleted [oligodendroglial type]	0.36538	143	168
HGG_T8	FF	Brain	Diffuse Hemispheric Glioma G34-mutant		High_Grade_Glioma		Control	201496710033_R01C01	MC Diffuse hemispheric glioma, H3 G34-mutant	0.99999	27	169
HGG_CSFL8a_3D	FF	Cells			High_Grade_Glioma	Late	High_Grade_Glioma_Cells_dist	201496710033_R02C01	MC Meningioma, subtype benign, subclass 3 (novel)	0.95367	427	170
HGG_CSFL8b_3D	FF	Cells			High_Grade_Glioma	Late	High_Grade_Glioma_Cells_dist	201496710033_R03C01	No matching MC		428	171
HGG_CSFL8c_2D	FF	Cells			High_Grade_Glioma	Late	High_Grade_Glioma_Cells_near	202410160179_R01C01	MC Diffuse hemispheric glioma, H3 G34-mutant	0.99695	162	172
HGG_CSFL9_2D	FF	Cells			High_Grade_Glioma	Late	High_Grade_Glioma_Cells_near	202410160179_R02C01	No matching MC		163	173
HGG_KNS42_10_2D	FF	Cells			High_Grade_Glioma	Late	High_Grade_Glioma_Cells_near	203265000042_R07C01	No matching MC		381	174
HGG_T11	FFPE	Brain	Glioblastoma, IDH WT		High_Grade_Glioma		Control	200992280039_R03C01	MC Diffuse paediatric-type high grade glioma, RTK1 subtype, subclass A (novel)	0.39701	51	175
HGG_T12	FFPE	Brain	Anaplastic astrocytoma, IDH WT		High_Grade_Glioma		Control	203096660091_R08C01	MC Diffuse paediatric-type high grade glioma, MYCN subtype	0.99682	255	176
HGG_T13	FFPE	Brain	Anaplastic glioma IDH WT	Subclass mesenchymal / subclass RTK II	High_Grade_Glioma		Control	203939360072_R01C01	MC Glioblastoma, IDH-wildtype, mesenchymal subtype	0.92534	568	177
HGG_T14	FFPE	Brain	Diffuse pediatric-type high-grade glioma H3WT, IDH1 WT		High_Grade_Glioma		Control	202410160179_R06C01	MC Diffuse paediatric-type high grade glioma, RTK1 subtype, subclass B (novel)	0.99833	421	178
HGG_T15	FFPE	Brain	Diffuse pediatric-type high-grade glioma H3WT, IDH1 WT		High_Grade_Glioma		Control	202410160179_R07C01	MC Diffuse paediatric-type high grade glioma, RTK1 subtype, subclass B (novel)	0.99804	422	179
HGG_T16	FFPE	Brain	Diffuse pediatric-type high-grade glioma H3WT, IDH1 WT		High_Grade_Glioma		Control	202410160179_R08C01	MC Diffuse paediatric-type high grade glioma, RTK1 subtype, subclass B (novel)	0.99999	423	180
HGG_T17	FFPE	Brain	Diffuse astrocytoma, IDH WT	methylation class glioblastoma, IDH wildtype, subclass MYCN /score 0,94	High_Grade_Glioma		Control	203218680107_R08C01	MC Diffuse paediatric-type high grade glioma, H3 wildtype and IDH wild type, Subtype A&B (novel)	0.36075	294	181
HGG_T18	FFPE	Brain	Diffuse paediatric-type high-grade glioma H3 WT, IDH WT	subclass midline	High_Grade_Glioma		Control	204237140021_R02C01	MC Diffuse paediatric-type high grade glioma, RTK1 subtype, subclass C (novel)	0.83524	760	182
HGG_T19	FFPE	Brain	Diffuse paediatric-type high-grade glioma H3 WT, IDH WT		High_Grade_Glioma		Control	204094670162_R07C01	MC Diffuse paediatric-type high grade glioma, MYCN subtype	0.70547	675	183
HGG_T20	FFPE	Brain	Anaplastic pleomorphic xanthoastrocytoma		High_Grade_Glioma		Control	200992280037_R01C01	MC Pleomorphic xanthoastrocytoma	0.98764	1	184
HGG_T21	FFPE	Brain	Anaplastic pleomorphic xanthoastrocytoma		High_Grade_Glioma		Control	202875000110_R07C01	MC Pleomorphic xanthoastrocytoma	0.9996	71	185
HGG_T22	FFPE	Brain	Glioblastoma, IDH WT		High_Grade_Glioma		Control	203218680089_R07C01	MC Pleomorphic xanthoastrocytoma	0.99999	303	186
HGG_T23	FFPE	Brain	Pediatric-type diffuse high-grade gliomas IDH-WT		High_Grade_Glioma		Control	204088090154_R02C01	MC Pleomorphic xanthoastrocytoma	0.99997	730	187
HGG_T24	FFPE	Brain	Diffuse hemispheric glioma, H3 G34-mutant	H3.3 G34 mutant	High_Grade_Glioma		Control	204094670162_R01C01	MC Diffuse hemispheric glioma, H3 G34-mutant	0.99992	678	188
HGG_T25	FFPE	Brain	Diffuse hemispheric glioma, H3 G34-mutant		High_Grade_Glioma		Control	203923030010_R08C01	MC Diffuse hemispheric glioma, H3 G34-mutant	0.99986	549	189
DMG_T1	FFPE	Brain	Diffuse Midline Glioma H3K27-altered		Diffuse_Midline_Glioma H3 K27M-altered		Control	202410160065_R05C01	MC Diffuse midline glioma, H3 K27-altered, subtype H3 K27-altered or EZHIP expressing	0.99978	63	190
DMG_CSFE1_2D	FF	Cells			Diffuse_Midline_Glioma H3 K27M-altered	Early	Diffuse_Midline_Glioma_Cells_near	202284800010_R05C01	MC Diffuse midline glioma, H3 K27-altered, subtype H3 K27-altered or EZHIP expressing	0.99996	451	191
DMG_CSFE1_3D	FF	Cells			Diffuse_Midline_Glioma H3 K27M-altered	Early	Control	202284800010_R06C01	MC Diffuse midline glioma, H3 K27-altered, subtype H3 K27-altered or EZHIP expressing	0.99999	450	192
DMG_T2	FF	Brain	Diffuse Midline Glioma H3K27-altered		Diffuse_Midline_Glioma H3 K27M-altered		Control	203096660083_R07C01	MC Diffuse midline glioma, H3 K27-altered, subtype H3 K27-altered or EZHIP expressing	0.99987	256	193
DMG_CSFL2_2D	FF	Cells			Diffuse_Midline_Glioma H3 K27M-altered	Late	Diffuse_Midline_Glioma_Cells_dist	202995740054_R07C01	No matching MC		79	194
DMG_T3a	FFPE	Brain	Diffuse Midline Glioma H3K27-altered		Diffuse_Midline_Glioma H3 K27M-altered		Control	203096660059_R05C01	MC Diffuse midline glioma, H3K27-altered	0.92754	249	195
DMG_T3b	FFPE	Brain	Diffuse Midline Glioma H3K27-altered		Diffuse_Midline_Glioma H3 K27M-altered		Control	202410160065_R04C01	MC Pleomorphic xanthoastrocytoma	0.77435	66	196
DMG_CSFE3_2D	FF	Cells			Diffuse_Midline_Glioma H3 K27M-altered	Early	Diffuse_Midline_Glioma_Cells_dist	202995740054_R03C01	MC Diffuse glioma, IDH-altered and 1p19q co-deleted [oligodendroglial type]	0.40539	75	197
DMG_T4	FF	Brain	Diffuse pediatric-type high-grade glioma H3WT, IDH1 WT		High_Grade_Glioma		Control	203096660083_R04C01	MC Diffuse paediatric-type high grade glioma, RTK1 subtype, subclass B (novel)	0.63527	482	198
DMG_CSFL4_2D	FF	Cells			Diffuse_Midline_Glioma H3 K27M-altered	Late	Diffuse_Midline_Glioma_Cells_near	203923030008_R06C01	MC Diffuse midline glioma, H3 K27-altered, subtype H3 K27-altered or EZHIP expressing	0.74214	394	199
DMG_T5	FFPE	Brain	Diffuse Midline Glioma H3K27-altered		Diffuse_Midline_Glioma H3 K27M-altered		Control	203923030008_R07C01	MC Diffuse midline glioma, H3 K27-altered, subtype H3 K27-altered or EZHIP expressing	0.99967	456	200
DMG_CSFE5a_2D	FF	Cells			Diffuse_Midline_Glioma H3 K27M-altered	Early	Diffuse_Midline_Glioma_Cells_dist	204776850088_R03C01	No matching MC		910	201
DMG_CSFE5b_2D	FF	Cells			Diffuse_Midline_Glioma H3 K27M-altered	Early	Diffuse_Midline_Glioma_Cells_dist	204776850088_R04C01	No matching MC		911	202
DMG_CSFE6a_2D	FF	Cells			Diffuse_Midline_Glioma H3 K27M-altered	Early	Diffuse_Midline_Glioma_Cells_near	202284800010_R03C01	MC Diffuse midline glioma, H3 K27-altered, subtype H3 K27-altered or EZHIP expressing	0.99998	453	203
DMG_CSFE6a_3D	FF	Cells			Diffuse_Midline_Glioma H3 K27M-altered	Early	Control	202284800010_R04C01	MC Diffuse midline glioma, H3 K27-altered, subtype H3 K27-altered or EZHIP expressing	0.99988	452	204
DMG_CSFE6b_3D	FF	Cells			Diffuse_Midline_Glioma H3 K27M-altered	Early	Control	202284800010_R02C01	MC Diffuse midline glioma, H3 K27-altered, subtype H3 K27-altered or EZHIP expressing	0.99997	454	205
DMG_CSFL7_2D	FF	Cells			Diffuse_Midline_Glioma H3 K27M-altered	Late	Diffuse_Midline_Glioma_Cells_near	202875000101_R04C01	MC Diffuse glioma, IDH-altered and 1p19q retained [astroglial type], high grade	0.22882	113	206
DMG_CSFL7_3D	FF	Cells			Diffuse_Midline_Glioma H3 K27M-altered	Late	Control	202875000101_R05C01	MC Diffuse glioma, IDH-altered and 1p19q retained [astroglial type], high grade	0.29912	114	207
DMG_CSFE8a_2D	FF	Cells			Diffuse_Midline_Glioma H3 K27M-altered	Early	Diffuse_Midline_Glioma_Cells_near	203939360069_R08C01	MC Diffuse midline glioma, H3 K27-altered, subtype H3 K27-altered or EZHIP expressing	0.91856	612	208
DMG_CSFL9b_2D	FF	Cells			Diffuse_Midline_Glioma H3 K27M-altered	Late	Diffuse_Midline_Glioma_Cells_near	204237140045_R08C01	MC Diffuse midline glioma, H3 K27-altered, subtype H3 K27-altered or EZHIP expressing	0.94811	778	209
DMG_CSFE10_2D	FF	Cells			Diffuse_Midline_Glioma H3 K27M-altered	Early	Diffuse_Midline_Glioma_Cells_dist	202995740054_R01C01	No matching MC		73	210
DMG_CSFE11_2D	FF	Cells			Diffuse_Midline_Glioma H3 K27M-altered	Early	Diffuse_Midline_Glioma_Cells_near	202995740054_R05C01	MC Diffuse midline glioma, H3 K27-altered, subtype H3 K27-altered or EZHIP expressing	0.996	77	211
DMG_CSFE12_2D	FF	Cells			Diffuse_Midline_Glioma H3 K27M-altered	Early	Diffuse_Midline_Glioma_Cells_near	202995740054_R06C01	MC Diffuse midline glioma, H3 K27-altered, subtype H3 K27-altered or EZHIP expressing	0.36828	78	212
DMG_CSFE15_2D	FF	Cells			Diffuse_Midline_Glioma H3 K27M-altered	Early	Diffuse_Midline_Glioma_Cells_dist	204296590126_R05C01	No matching MC		799	213
DMG_CSFE16_2D	FF	Cells			Diffuse_Midline_Glioma H3 K27M-altered	Early	Diffuse_Midline_Glioma_Cells_near	204296590126_R06C01	MC Diffuse midline glioma, H3 K27-altered, subtype H3 K27-altered or EZHIP expressing	0.99999	800	214
DMG_CSFE17_2D	FF	Cells			Diffuse_Midline_Glioma H3 K27M-altered	Early	Diffuse_Midline_Glioma_Cells_dist	204296590126_R04C01	No matching MC		798	215
DMG_T18	FF	Brain	Diffuse Midline Glioma H3K27-altered		Diffuse_Midline_Glioma H3 K27M-altered		Control	202875000147_R02C01	MC Diffuse midline glioma, H3 K27-altered, subtype H3 K27-altered or EZHIP expressing	0.99999	130	216
DMG_CSFL18b_2D	FF	Cells			Diffuse_Midline_Glioma H3 K27M-altered	Late	Control	205061430132_R06C01	MC Diffuse midline glioma, H3K27-altered	0.82	1095	217
DMG_CSFL18c_3D	FF	Cells			Diffuse_Midline_Glioma H3 K27M-altered	Late	Control	205016910072_R05C01	MC Diffuse midline glioma, H3 K27-altered, subtype H3 K27-altered or EZHIP expressing	0.864	1096	218
DMG_CSFL18_2D	FF	Cells			Diffuse_Midline_Glioma H3 K27M-altered	Late	Diffuse_Midline_Glioma_Cells_near	202410160179_R03C01	MC Diffuse midline glioma, H3 K27-altered, subtype H3 K27-altered or EZHIP expressing	0.72491	164	219
DMG_CSFL18_3D	FF	Cells			Diffuse_Midline_Glioma H3 K27M-altered	Late	Control	202410160179_R04C01	MC Diffuse midline glioma, H3 K27-altered, subtype H3 K27-altered or EZHIP expressing	0.80194	165	220
DMG_T19	FFPE	Brain	Diffuse Midline Glioma H3K27-altered		Diffuse_Midline_Glioma H3 K27M-altered		Control	201496710180_R07C01	MC Diffuse midline glioma, H3 K27-altered, subtype H3 K27-altered or EZHIP expressing	0.986	25	221
DMG_T20	FFPE	Brain	Diffuse Midline Glioma H3K27-altered		Diffuse_Midline_Glioma H3 K27M-altered		Control	202172220170_R08C01	MC Diffuse midline glioma, H3 K27-altered, subtype H3 K27-altered or EZHIP expressing	0.999	36	222
DMG_T21	FFPE	Brain	Diffuse Midline Glioma H3K27-altered		Diffuse_Midline_Glioma H3 K27M-altered		Control	202995740085_R02C01	MC Diffuse midline glioma, H3 K27-altered, subtype H3 K27-altered or EZHIP expressing	0.9989	88	223
DMG_T22	FFPE	Brain	Diffuse Midline Glioma H3K27-altered		Diffuse_Midline_Glioma H3 K27M-altered		Control	203293640137_R02C01	MC Diffuse midline glioma, H3 K27-altered, subtype H3 K27-altered or EZHIP expressing	0.92032	500	224
DMG_T23	FFPE	Brain	Diffuse Midline Glioma H3K27-altered		Diffuse_Midline_Glioma H3 K27M-altered		Control	203724130150_R04C01	MC Diffuse midline glioma, H3 K27-altered, subtype H3 K27-altered or EZHIP expressing	0.99935	523	225
DMG_T24	FFPE	Brain	Diffuse Midline Glioma H3K27-altered		Diffuse_Midline_Glioma H3 K27M-altered		Control	204094670160_R06C01	MC Diffuse midline glioma, H3 K27-altered, subtype H3 K27-altered or EZHIP expressing	0.99958	684	226
EPN_T1	FFPE	Brain	Ependymoma Posterior Fossa	Group A	Ependymoma		Control	203265000041_R03C01	MC Posterior fossa group A (PFA) ependymoma, subclass 2b (novel)	0.98936	348	227
EPN_CSFE1_2D	FF	Cells			Ependymoma	Early	Control	203939360069_R07C01	MC Posterior fossa ependymoma group A2	0.45854	611	228
EPN_T2	FFPE	Brain	Anaplastic ependymoma posterior fossa (relapse)		Ependymoma		Control	203939360069_R03C01	MC Posterior fossa ependymoma group A1	0.98992	521	229
EPN_CSFE2_2D	FF	Cells			Ependymoma	Early	Control	203939360069_R06C01	MC Posterior fossa ependymoma group A1	0.72727	610	230
EPN_T3	FFPE	Brain	Anaplastic ependymoma posterior fossa	Group A	Ependymoma		Control	202995640160_R03C01	MC Posterior fossa ependymoma group A1	0.99953	169	231
EPN_T4	FFPE	Brain	Ependymoma Posterior Fossa	Group A	Ependymoma		Control	203265000039_R04C01	MC Posterior fossa group A (PFA) ependymoma, subclass 2b (novel)	0.9997	346	232
EPN_T5	FFPE	Brain	Anaplastic ependymoma posterior fossa		Ependymoma		Control	203724130138_R02C01	MC Posterior fossa ependymoma group A1	0.99929	525	233
EPN_T6	FFPE	Brain	Anaplastic ependymoma posterior fossa		Ependymoma		Control	203939360069_R02C01	MC Posterior fossa group A (PFA) ependymoma, subclass 1a (novel)	0.96733	595	234
EPN_T7	FFPE	Brain	Ependymoma	RELA +	Ependymoma		Control	204088090104_R01C01	MC Supratentorial ependymoma, ZFTA fusion-positive, subtype ZFTA-RELA fused, subclass B (novel)	0.99999	676	235
EPN_T8	FFPE	Brain	Ependymoma		Ependymoma		Control	204088090104_R04C01	MC Myxopapillary ependymoma	0.99992	700	236
EPN_T9	FFPE	Brain	Myxopapillary ependymoma		Ependymoma		Control	203922140039_R01C01	MC Myxopapillary ependymoma	0.99999	565	237
MNG_T1	FFPE	Brain	Anaplastic meningioma		Meningioma		Control	202875000110_R06C01	MC Meningioma, subtype malignant (novel)	0.89597	70	238
MNG_T2	FFPE	Brain	Meningioma		Meningioma		Control	203293640137_R04C01	MC Meningioma, subtype benign, subclass 1 (novel)	0.94999	503	239
MNG_T3	FFPE	Brain	Chordoid meningioma		Meningioma		Control	203939360062_R04C01	MC Meningioma, subtype benign, subclass 3 (novel)	0.93668	582	240
MNG_T4	FFPE	Brain	Meningiomatosis		Meningioma		Control	204361720074_R06C01	MC Desmoplastic infantile ganglioglioma/astrocytoma	0.31315	862	241

## Sheet: MB
	TOT	Unfaithful n (%)	Useful n (%)	Faithful n (%)	Match Tot
TISSUES	61	0 (0)	5 (8)	56 (92)	1
CELLS	21	7 (28)	10 (48)	5 (24)	0.72
2D	5	4 (80)	0 (0)	1 (20)	0.2
3D	14	2 (14)	8 (57)	4 (29)	0.86
E	3	2 (67)	0 (0)	1 (33)	0.33
L	9	4 (45)	3 (33)	2 (22)	0.66
SF	16	3 (29)	8 (50)	5 (31)	0.81
S	5	3 (60)	2 (40)	0 (0)	0.4
Sample_Name	Sample_Material	Sample_Group	Histological Diagnosis WHO 2021	Subgroups	Classification	Time	Groups	Basename	Brain tumor v12.5 methylation classifier result	Calibrated score 12.5	ID
MB_G3_T1	FF	Brain	Medulloblastoma large cell/anaplastic type	nonWNT/nonSHH/group 3	Medulloblastoma		Control	201530470011_R01C01	MC Medulloblastoma, non-WNT/non-SHH, Group 3 subtype, subclass IV	0.953	26
MB_CSFL1a_3D	FF	Cells			Medulloblastoma	Late	Medulloblastoma_Cells_near	201530470011_R02C01	MC Medulloblastoma, non-WNT/non-SHH, Group 3 subtype, subclass IV	0.99724	432
MB_CSFL1b_3D	FF	Cells			Medulloblastoma	Late	Medulloblastoma_Cells_near	201530470011_R03C01	MC Medulloblastoma, non-WNT/non-SHH, Group 3 subtype, subclass IV	0.97231	433
MB_SHHa_T2	FF	Brain	Medulloblastoma	SHH	Medulloblastoma		Control	201530470010_R01C01	MC Medulloblastoma, SHH-activated	0.987	101
MB_CSE2_2D	FF	Cells			Medulloblastoma	Early	Medulloblastoma_Cells_dist	201530470010_R02C01	MC Meningioma, subtype benign, subclass 3 (novel)	0.99772	439
MB_CSL2_2D	FF	Cells			Medulloblastoma	Late	Medulloblastoma_Cells_dist	201530470010_R03C01	MC Meningioma, subtype benign, subclass 3 (novel)	0.98301	440
MB_SHHb_T3	FF	Brain	Medulloblastoma desmoplastic/nodular	SHH	Medulloblastoma		Control	203265000042_R02C01	MC Medulloblastoma, SHH-activated	0.99852	383
MB_CSFL3a_3D	FF	Cells			Medulloblastoma	Late	Medulloblastoma_Cells_dist	203265000042_R03C01	MC Medulloblastoma, SHH-activated, IDH-mutant (novel)	0.16599	382
MB_CSFL3b_3D	FF	Cells			Medulloblastoma	Late	Medulloblastoma_Cells_dist	203293640102_R06C01	MC Medulloblastoma, SHH-activated, IDH-mutant (novel)	0.21397	374
MB_SHHa_T4	FFPE	Brain	Medulloblastoma large cell/anaplastic type	SHH, p53 mutato /SHH A	Medulloblastoma		Control	203096660083_R01C01	MC Medulloblastoma, SHH-activated	0.99868	248
MB_CSFE4_2D	FF	Cells			Medulloblastoma	Early	Medulloblastoma_Cells_dist	204076520057_R06C01	MC Meningioma, subtype benign, subclass 3 (novel)	0.25605	706
MB_G4_T5	FFPE	Brain	Medulloblastoma classic type	nonWNT/nonSHH/group 4	Medulloblastoma		Control	202875000110_R02C01	MC Medulloblastoma, non-WNT/non-SHH, Group 4 subtype, subclass VII	0.99994	60
MB_CSFE5_2D	FF	Cells			Medulloblastoma	Early	Medulloblastoma_Cells_near	204076520057_R07C01	MC Medulloblastoma, non-WNT/non-SHH, Group 4 subtype, subclass VII	0.99991	707
MB_WNT_T6	FFPE	Brain	Medulloblastoma classic type		Medulloblastoma		Control	202995640160_R01C01	MC Medulloblastoma, WNT-activated	0.82521	167
MB_G4_T7	FFPE	Brain	Medulloblastoma classic type	nonWNT/nonSHH/group 4	Medulloblastoma		Control	202995640160_R02C01	MC Medulloblastoma Group 4	0.93188	166
MB_WNT_T8	FFPE	Brain	Medulloblastoma classic type		Medulloblastoma		Control	202995640160_R05C01	MC Medulloblastoma, WNT-activated	0.58701	198
MB_G4_T9	FFPE	Brain	Medulloblastoma classic type	nonWNT/nonSHH/group 4	Medulloblastoma		Control	202995640160_R06C01	MC Medulloblastoma, non-WNT/non-SHH, Group 4 subtype, subclass VII	0.99967	195
MB_G3_T10	FFPE	Brain	Medulloblastoma		Medulloblastoma		Control	202995640160_R07C01	MC Medulloblastoma Group 3	0.35465	202
MB_WNT_T11	FFPE	Brain	Medulloblastoma large cell/anaplastic type		Medulloblastoma		Control	202995740085_R01C01	MC Medulloblastoma, WNT-activated	0.99999	87
MB_G3_T12	FFPE	Brain	Medulloblastoma classic type	SHH	Medulloblastoma		Control	202995740085_R04C01	MC Medulloblastoma, non-WNT/non-SHH, Group 3 subtype, subclass III	0.99622	86
MB_G4_T13	FFPE	Brain	Medulloblastoma large cell/anaplastic type	nonWNT/nonSHH/group 4	Medulloblastoma		Control	202875000110_R05C01	MC Medulloblastoma Group 4	0.99634	61
MB_G4_T14	FFPE	Brain	Medulloblastoma classic type	nonWNT/nonSHH/group 4	Medulloblastoma		Control	202875000110_R01C01	MC Medulloblastoma, non-WNT/non-SHH, Group 3 subtype, subclass I	0.99609	59
MB_G4_T15	FFPE	Brain	Medulloblastoma desmoplastic / nodular	Group 4	Medulloblastoma		Control	202410160065_R03C01	MC Medulloblastoma Group 4	0.76692	58
MB_G3_T16	FF	Brain	Medulloblastoma large cell/anaplastic type	nonWNT/nonSHH/group 3	Medulloblastoma		Control	201530470010_R04C01	MC Medulloblastoma Group 3	0.924	2
MB_G4_T17	FF	Brain	Medulloblastoma classic type	nonWNT/nonSHH/group 4	Medulloblastoma		Control	201530470029_R01C01	MC Medulloblastoma, non-WNT/non-SHH, Group 4 subtype, subclass VIII	0.952	3
MB_G4_T18	FF	Brain	Medulloblastoma classic type	nonWNT/nonSHH, CTNNB1 WT/group 4	Medulloblastoma		Control	201530470029_R02C01	MC Medulloblastoma, non-WNT/non-SHH, Group 4 subtype, subclass VIII	0.999	4
MB_G4_T19	FF	Brain	Medulloblastoma classic type	nonWNT/nonSHH/group 4	Medulloblastoma		Control	201530470029_R03C01	MC Medulloblastoma, non-WNT/non-SHH, Group 4 subtype, subclass VIII	0.999	5
MB_G3_T20	FF	Brain	Medulloblastoma classic type	nonWNT/nonSHH/group 3	Medulloblastoma		Control	201530470029_R04C01	MC Medulloblastoma, non-WNT/non-SHH, Group 3 subtype, subclass IV	0.969	6
MB_G4_T21	FF	Brain	Medulloblastoma classic type	Group 4	Medulloblastoma		Control	201530470029_R05C01	MC Medulloblastoma, non-WNT/non-SHH, Group 4 subtype, subclass VII	0.992	7
MB_SHHa_T22	FFPE	Brain	Medulloblastoma	SHH	Medulloblastoma		Control	201530470029_R06C01	MC Medulloblastoma, SHH-activated, subclass 4 (novel)	0.934	12
MB_SHHb_T23	FFPE	Brain	Medulloblastoma	SHH	Medulloblastoma		Control	201530470029_R07C01	MC Medulloblastoma, SHH-activated	0.999	13
MB_G3_T24	FFPE	Brain	Medulloblastoma	Group 3	Medulloblastoma		Control	201530470040_R01C01	MC Medulloblastoma, non-WNT/non-SHH, Group 3 subtype, subclass III	0.96	14
MB_G4_T25	FFPE	Brain	Medulloblastoma	Group 4	Medulloblastoma		Control	201530470040_R02C01	MC Medulloblastoma, non-WNT/non-SHH, Group 4 subtype, subclass VI	0.965	15
MB_G4_T26	FFPE	Brain	Medulloblastoma	Group 4	Medulloblastoma		Control	201530470040_R03C01	MC Medulloblastoma, non-WNT/non-SHH, Group 4 subtype, subclass V	0.984	16
MB_SHHa_T27	FFPE	Brain	Medulloblastoma	SHH	Medulloblastoma		Control	201530470040_R04C01	MC Medulloblastoma, SHH-activated, subclass 4 (novel)	0.967	18
MB_G3_T28	FFPE	Brain	Medulloblastoma		Medulloblastoma		Control	201530470040_R05C01	MC Medulloblastoma non-WNT/non-SHH activated	0.952	17
MB_G4_T29	FFPE	Brain	Medulloblastoma classic type	Group 4	Medulloblastoma		Control	201496710180_R03C01	MC Medulloblastoma, non-WNT/non-SHH, Group 4 subtype, subclass VIII	0.999	10
MB_G4_T30	FFPE	Brain	Medulloblastoma classic type	nonWNT/nonSHH /Group 4	Medulloblastoma		Control	201496710180_R02C01	MC Medulloblastoma Group 4	0.977	9
MB_G4_T31	FF	Brain	Medulloblastoma	nonWNT/nonSHH/group 4	Medulloblastoma		Control	201530470011_R08C01	MC Medulloblastoma Group 4	0.94607	438
MB_G3_T32	FFPE	Brain	Pineal anlage tumor		Medulloblastoma		Control	200992280039_R08C01	MC Medulloblastoma Group 3	0.988	56
MB_G3_T33	FFPE	Brain	Medulloblastoma large cell/anaplastic type	nonWNT/nonSHH, NMYC amplificato/ Group 3	Medulloblastoma		Control	200992280039_R06C01	MC Medulloblastoma Group 4	0.93854	54
MB_G4_T34	FFPE	Brain	Medulloblastoma	Group 4	Medulloblastoma		Control	200992280039_R04C01	MC Medulloblastoma Group 4	0.99762	52
MB_SHHb_T35	FFPE	Brain	Medulloblastoma	SHH	Medulloblastoma		Control	200992280037_R02C01	MC Medulloblastoma, SHH-activated, subclass 1 (novel)	0.94709	425
MB_SHHb_T36	FF	Brain	Medulloblastoma desmoplastic/nodular	SHH B	Medulloblastoma		Control	200992280037_R03C01	MC Medulloblastoma, SHH-activated, subclass 1 (novel)	0.86363	99
MB_G4_T37	FFPE	Brain	Medulloblastoma classic type	nonWNT/nonSHH/group 4	Medulloblastoma		Control	202172220170_R06C01	MC Medulloblastoma non-WNT/non-SHH activated	0.972	11
MB_G4_T38	FFPE	Brain	Medulloblastoma classic type		Medulloblastoma		Control	202410160065_R01C01	MC Medulloblastoma Group 4	0.98074	57
MB_G3_T39	FFPE	Brain	Medulloblastoma large cell/anaplastic type	nonWNT/nonSHH/group 3	Medulloblastoma		Control	203265000041_R05C01	MC Medulloblastoma, non-WNT/non-SHH, Group 3 subtype, subclass II	0.99999	385
MB_G3_T40	FFPE	Brain	Medulloblastoma large cell/anaplastic type		Medulloblastoma		Control	203096660091_R06C01	MC Medulloblastoma, non-WNT/non-SHH, Group 3 subtype, subclass IV	0.99675	224
MB_G3_T41	FFPE	Brain	Medulloblastoma classic type	nonWNT/nonSHH/group 3	Medulloblastoma		Control	203096660059_R01C01	MC Medulloblastoma Group 3	0.88188	240
MB_G3_T42	FFPE	Brain	Medulloblastoma classic type relapse	nonWNT/nonSHH/group 3	Medulloblastoma		Control	203096660059_R02C01	MC Medulloblastoma Group 4	0.96165	253
MB_G4_T43	FF	Brain	Medulloblastoma classic type	nonWNT/nonSHH/group 4	Medulloblastoma		Control	203218690040_R05C01	MC Medulloblastoma Group 4	0.99629	289
MB_G4_T44	FFPE	Brain	Medulloblastoma classic type		Medulloblastoma		Control	203218680089_R03C01	MC Medulloblastoma, non-WNT/non-SHH, Group 4 subtype, subclass VIII	0.96786	297
MB_G4_T45	FFPE	Brain	Medulloblastoma	Group 4	Medulloblastoma		Control	201530470040_R08C01	MC Medulloblastoma, non-WNT/non-SHH, Group 4 subtype, subclass VIII	0.999	20
MB_WNT_T46	FFPE	Brain	Medulloblastoma classic type		Medulloblastoma		Control	203096660059_R03C01	MC Medulloblastoma, WNT-activated	0.93622	241
MB_WNT_T47	FFPE	Brain	Medulloblastoma classic type	WNT	Medulloblastoma		Control	203096660059_R07C01	MC Medulloblastoma, WNT-activated	0.50129	244
MB_WNT_T48	FFPE	Brain	Medulloblastoma classic type		Medulloblastoma		Control	203096660083_R02C01	MC Medulloblastoma, WNT-activated	0.9991	245
MB_WNT_T49	FFPE	Brain	Medulloblastoma large cell/anaplastic type		Medulloblastoma		Control	203096660091_R01C01	MC Medulloblastoma, WNT-activated	0.97688	227
MB_WNT_T50	FFPE	Brain	Medulloblastoma classic type		Medulloblastoma		Control	203096660091_R02C01	MC Medulloblastoma, WNT-activated	0.99916	228
MB_SHHb_T51	FF	Brain	Medulloblastoma with extensive nodularity	SHH/B	Medulloblastoma		Control	203218690040_R03C01	MC Medulloblastoma, SHH-activated	0.99452	287
MB_SHHb_T52	FF	Brain	Medulloblastoma desmoplastic/nodular		Medulloblastoma		Control	203218690040_R04C01	MC Medulloblastoma, SHH-activated, subclass 2 (novel)	0.97484	288
MB_SHHa_T53	FF	Brain	Medulloblastoma classic type		Medulloblastoma		Control	203218690040_R06C01	MC Medulloblastoma, SHH-activated	0.99966	290
MB_SHHa_T54	FF	Brain	Medulloblastoma classic type		Medulloblastoma		Control	203218690040_R07C01	MC Medulloblastoma, SHH-activated	0.99778	291
MB_SHHa_T55	FF	Brain	Medulloblastoma desmoplastic/nodular		Medulloblastoma		Control	203218690040_R08C01	MC Medulloblastoma, SHH-activated	0.99844	292
MB_SHHa_T56	FFPE	Brain	Medulloblastoma large cell/anaplastic type		Medulloblastoma		Control	203293640110_R08C01	MC Medulloblastoma, SHH-activated, subclass 4 (novel)	0.99055	403
MB_WNT_T57	FF	Brain	Medulloblastoma classic type		Medulloblastoma		Control	203096660093_R05C01	MC Medulloblastoma, WNT-activated	0.99999	275
MB_WNT_T58	FF	Brain	Medulloblastoma classic type		Medulloblastoma		Control	203096660093_R08C01	MC Medulloblastoma, WNT-activated	0.99998	272
MB_SHHa_T59	FFPE	Brain	Medulloblastoma desmoplastic/nodular	SHH	Medulloblastoma		Control	203218690041_R02C01	MC Medulloblastoma, SHH-activated	0.99681	298
MB_SHHb_T60	FFPE	Brain	Medulloblastoma with extensive nodularity		Medulloblastoma		Control	203218680089_R01C01	MC Medulloblastoma, SHH-activated	0.99926	295
MB_SHHb_T61	FFPE	Brain	Medulloblastoma with extensive nodularity	SHH/B	Medulloblastoma		Control	203218680089_R02C01	MC Medulloblastoma, SHH-activated, subclass 1 (novel)	0.99964	296
MB_CHLA_CSFL62	FF	Cells			Medulloblastoma	Late	Medulloblastoma_Cells_near	203265000042_R06C01	MC Medullomyoblastoma	0.59486	373
MB_D283_ST63_2D-3D	FF	Cells			Medulloblastoma	Late	Medulloblastoma_Cells_near	203265000042_R08C01	MC Medulloblastoma Group 3	0.56613	377
MB_D341_ST64_2D-3D	FF	Cells			Medulloblastoma	Late	Medulloblastoma_Cells_near	203293640102_R07C01	MC Medulloblastoma Group 3	0.55113	375
MB_DAOY_ST65_2D	FF	Cells			Medulloblastoma	Late	Medulloblastoma_Cells_dist	203293640102_R08C01	No matching MC		378
MB_G3_O66	FF	Organoids			Medulloblastoma		Control	203030040005_R04C01	MC Medulloblastoma Group 3	0.48731	219
MB_G3_O67	FF	Organoids			Medulloblastoma		Control	203030040005_R05C01	MC Medulloblastoma Group 3	0.81398	220
MB_G3_O68	FF	Organoids			Medulloblastoma		Control	203265000040_R07C01	MC Medulloblastoma Group 3	0.85246	329
MB_G3_O69	FF	Organoids			Medulloblastoma		Control	203265000040_R08C01	MC Medulloblastoma Group 3	0.84441	330
MB_G3_O70	FF	Organoids			Medulloblastoma		Control	203293640110_R03C01	MC Medulloblastoma Group 3	0.75443	468
MB_G3_O71	FF	Organoids			Medulloblastoma		Control	203293640110_R04C01	MC Medulloblastoma Group 3	0.66592	469
MB_G3_O72	FF	Organoids			Medulloblastoma		Control	203724130068_R04C01	MC Medulloblastoma Group 3	0.63236	530
MB_G3_O73	FF	Organoids			Medulloblastoma		Control	203724130068_R05C01	MC Medulloblastoma Group 3	0.63282	531
MB_G3_O74	FF	Organoids			Medulloblastoma		Control	203724130068_R06C01	MC Medulloblastoma Group 3	0.69583	532

## Sheet: LGG
	TOT	Unfaithful n (%)	Useful n (%)	Faithful n (%)	Match Tot
TISSUES	45	2 (5)	6 (13)	37 (82)	0.95
CELLS	22	19 (86)	0 (0)	3 (14)	0.14
2D	19	16 (84)	0 (0)	3 (16)	0.16
3D	3	3 (100)	0 (0)	0 (0)	0
E	5	3 (60)	0 (0)	2 (40)	0.4
L	16	15 (94)	1 (6)	0 (0)	0.06
SF	4	4 (100)	0 (0)	0 (0)	0
S	18	15 (83)	0 (0)	3 (17)	0.17
Sample_Name	Sample_Material	Sample_Group	Histological Diagnosis WHO 2021	Subgroups	Classification	Time	Groups	Basename	Brain tumor v12.5 methylation classifier result	Calibrated score 12.5	ID
LGG_T1	FF	Brain	Dysembryoplastic Neuroepithelial Tumor (DNET)		Low_Grade_Glioma		Control	201496710117_R02C01	MC Dysembryoplastic neuroepithelial tumour	0.99	405
LGG_CSE1a_2D	FF	Cells			Low_Grade_Glioma	Early	Low_Grade_Glioma_Cells_near	201496710117_R06C01	MC Dysembryoplastic neuroepithelial tumour	0.988	409
LGG_T2	FF	Brain	Dysembryoplastic Neuroepithelial Tumor (DNET)		Low_Grade_Glioma		Low_Grade_Glioma_Cells_near	201496710117_R03C01	MC Dysembryoplastic neuroepithelial tumour	0.99962	406
LGG_CSL2_2D	FF	Cells			Low_Grade_Glioma	Late	Low_Grade_Glioma_Cells_dist	201496710117_R07C01	MC Meningioma, subtype benign, subclass 3 (novel)	0.55544	410
LGG_T3	FF	Brain	Dysembryoplastic Neuroepithelial Tumor (DNET)		Low_Grade_Glioma		Low_Grade_Glioma_Cells_near	201496710117_R04C01	MC Dysembryoplastic neuroepithelial tumour	0.99864	407
LGG_CSL3_2D	FF	Cells			Low_Grade_Glioma	Late	Low_Grade_Glioma_Cells_dist	201496710117_R08C01	MC Meningioma, subtype benign, subclass 3 (novel)	0.9564	411
LGG_CSE3_2D	FF	Cells			Low_Grade_Glioma	Early	Low_Grade_Glioma_Cells_near	201496710145_R02C01	MC Low-grade glial/glioneuronal/neuroepithelial tumours	0.99851	413
LGG_T4	FF	Brain	Pilocytic astrocytoma		Low_Grade_Glioma		Low_Grade_Glioma_Cells_near	201496710145_R07C01	MC Pilocytic astrocytoma, midline	0.99999	418
LGG_CSL4_2D	FF	Cells			Low_Grade_Glioma	Late	Low_Grade_Glioma_Cells_dist	201496710033_R05C01	MC Glioblastoma, IDH-wildtype, mesenchymal type	0.65733	430
LGG_CSE4_2D	FF	Cells			Low_Grade_Glioma	Early	Low_Grade_Glioma_Cells_dist	201496710145_R04C01	No matching MC		415
LGG_T5	FF	Brain	Extraventricular neurocytoma		Low_Grade_Glioma		Low_Grade_Glioma_Cells_near	201496710145_R08C01	MC Pilocytic astrocytoma	0.9184	419
LGG_CSL5_2D	FF	Cells			Low_Grade_Glioma	Late	Low_Grade_Glioma_Cells_dist	201496710145_R05C01	MC CIC-rearranged sarcoma	0.24413	416
LGG_T6	FFPE	Brain	Pilocytic astrocytoma		Low_Grade_Glioma		Low_Grade_Glioma_Cells_near	202172220009_R07C01	MC Pilocytic astrocytoma, infratentorial	0.99999	446
LGG_CSL6_2D	FF	Cells			Low_Grade_Glioma	Late	Low_Grade_Glioma_Cells_dist	202172220009_R06C01	MC Meningioma, subtype benign, subclass 3 (novel)	0.31579	445
LGG_T7	FF	Brain	Glioneuronal NOS		Low_Grade_Glioma		Low_Grade_Glioma_Cells_near	202172220175_R05C01	MC Pilocytic astrocytoma, hemsipheric	0.94711	183
LGG_CSL7_2D	FF	Cells			Low_Grade_Glioma	Late	Low_Grade_Glioma_Cells_dist	202172220175_R06C01	No matching MC		184
LGG_T8	FF	Brain	Pilocytic astrocytoma		Low_Grade_Glioma		Low_Grade_Glioma_Cells_near	202284800010_R08C01	MC Pilocytic astrocytoma, infratentorial	0.93143	448
LGG_CSL8_2D	FF	Cells			Low_Grade_Glioma	Late	Low_Grade_Glioma_Cells_dist	202284800010_R07C01	MC Meningioma, subtype benign, subclass 3 (novel)	0.24927	449
LGG_T9	FFPE	Brain	Pilocytic astrocytoma		Low_Grade_Glioma		Low_Grade_Glioma_Cells_near	203096660091_R04C01	MC Pilocytic astrocytoma, infratentorial	0.99998	252
LGG_CSL9_2D	FF	Cells			Low_Grade_Glioma	Late	Low_Grade_Glioma_Cells_dist	202284800085_R06C01	MC Meningioma, subtype benign, subclass 3 (novel)	0.25032	176
LGG_CSFL9_3D	FF	Cells			Low_Grade_Glioma	Late	Low_Grade_Glioma_Cells_dist	202284800085_R05C01	No matching MC		175
LGG_CSL10a_2D	FF	Cells			Low_Grade_Glioma	Late	Low_Grade_Glioma_Cells_dist	201530470011_R04C01	MC Meningioma, subtype benign, subclass 3 (novel)	0.48187	434
LGG_CSL10b_2D	FF	Cells			Low_Grade_Glioma	Late	Low_Grade_Glioma_Cells_dist	201530470011_R05C01	MC Meningioma, subtype benign, subclass 3 (novel)	0.47346	435
LGG_T11	FF	Brain	Angiocentric glioma		Low_Grade_Glioma		Low_Grade_Glioma_Cells_near	201496710117_R01C01	MC Angiocentric glioma, MYB/MYBL1-altered	0.99999	404
LGG_CSE11_2D	FF	Cells			Low_Grade_Glioma	Early	Low_Grade_Glioma_Cells_near	201496710145_R01C01	MC Angiocentric glioma, MYB/MYBL1-altered	0.96026	412
LGG_CSL11a_2D	FF	Cells			Low_Grade_Glioma	Late	Low_Grade_Glioma_Cells_dist	201496710117_R05C01	MC Meningioma, subtype benign, subclass 3 (novel)	0.49213	408
LGG_CSL11b_2D	FF	Cells			Low_Grade_Glioma	Late	Low_Grade_Glioma_Cells_dist	202172220175_R08C01	No matching MC		185
LGG_T12	FFPE	Brain	Ganglioglioma		Low_Grade_Glioma		Low_Grade_Glioma_Cells_near	203096660091_R05C01	MC Pilocytic astrocytoma, hemsipheric	0.9988	251
LGG_CSL12_2D	FF	Cells			Low_Grade_Glioma	Late	Low_Grade_Glioma_Cells_dist	202284800085_R07C01	MC Meningioma, subtype benign, subclass 3 (novel)	0.31527	177
LGG_CSFL12_3D	FF	Cells			Low_Grade_Glioma	Late	Low_Grade_Glioma_Cells_dist	202284800085_R08C01	MC Meningioma, subtype benign, subclass 3 (novel)	0.32605	178
LGG_T13	FF	Brain	Polymorphous low-grade neuroepithelial tumor of the young (PLNTY)		Low_Grade_Glioma		Low_Grade_Glioma_Cells_near	203265000039_R02C01	MC Ganglioglioma	0.99939	337
LGG_CSL13_2D	FF	Cells			Low_Grade_Glioma	Late	Low_Grade_Glioma_Cells_dist	203265000039_R07C01	No matching MC		371
LGG_CSFE13_3D	FF	Cells			Low_Grade_Glioma	Early	Low_Grade_Glioma_Cells_dist	203265000039_R08C01	MC Meningioma, subtype benign, subclass 3 (novel)	0.26881	372
LGG_T14	FFPE	Brain	Angiocentric glioma		Low_Grade_Glioma		Low_Grade_Glioma_Cells_near	203293640102_R01C01	MC Diffuse astrocytoma, MYB or MYBL1-altered, subtype D (novel)	0.58306	397
LGG_CSFE14_2D	FF	Cells			Low_Grade_Glioma	Early	Low_Grade_Glioma_Cells_dist	204776850088_R02C01	MC Meningioma, subtype benign, subclass 3 (novel)	0.27102	912
LGG_T15a	FFPE	Brain	Dysembryoplastic Neuroepithelial Tumor (DNET)		Low_Grade_Glioma		Control	202284800011_R04C01	MC Dysembryoplastic neuroepithelial tumour	0.80729	106
LGG_T15b	FFPE	Brain	Dysembryoplastic Neuroepithelial Tumor (DNET)		Low_Grade_Glioma		Control	202284800011_R03C01	MC Dysembryoplastic neuroepithelial tumour	0.99961	107
LGG_T16	FFPE	Brain	Extraventricular neurocytoma, grade 2		Low_Grade_Glioma		Control	202995640160_R04C01	MC Extraventricular neurocytoma	0.99999	170
LGG_T17	FFPE	Brain	Dysembryoplastic Neuroepithelial Tumor (DNET)		Low_Grade_Glioma		Control	203096660091_R07C01	MC Pilocytic astrocytoma, hemsipheric	0.74294	254
LGG_T18	FFPE	Brain	Diffuse astrocytoma, IDH WT		Low_Grade_Glioma		Control	203218680107_R04C01	MC Dysembryoplastic neuroepithelial tumour	0.10457	286
LGG_T19	FFPE	Brain	Diffuse astrocytoma		Low_Grade_Glioma		Control	204094670160_R02C01	MC Dysembryoplastic neuroepithelial tumour	0.91796	650
LGG_T20a	FFPE	Brain	Low grade glioneuronal tumor		Low_Grade_Glioma		Control	201496710033_R06C01	MC Pilocytic astrocytoma	0.316	29
LGG_T20b	FFPE	Brain	Glioneuronal NOS		Low_Grade_Glioma		Control	201496710033_R07C01	MC Pilocytic astrocytoma	0.397	28
LGG_T21	FFPE	Brain	Ganglioglioma		Low_Grade_Glioma		Control	201530470010_R06C01	MC Pilocytic astrocytoma, infratentorial	0.999	31
LGG_T22	FFPE	Brain	Pilocytic astrocytoma		Low_Grade_Glioma		Control	200992280039_R02C01	MC Pilocytic astrocytoma, infratentorial	0.99999	50
LGG_T23	FFPE	Brain	Pilocytic astrocytoma		Low_Grade_Glioma		Control	200992280039_R05C01	MC Pilocytic astrocytoma, midline	0.99999	53
LGG_T24	FFPE	Brain	Anaplastic Astrocytoma, IDH WT		Low_Grade_Glioma		Control	202995740054_R08C01	MC High-grade astrocytoma with piloid features	0.99977	84
LGG_T25	FFPE	Brain	Pilocytic astrocytoma		Low_Grade_Glioma		Control	202284800011_R01C01	MC Pilocytic astrocytoma, infratentorial	0.99997	108
LGG_T26	FFPE	Brain	Pilocytic astrocytoma		Low_Grade_Glioma		Control	202995640160_R08C01	MC Pilocytic astrocytoma, infratentorial	0.9999	188
LGG_T27	FFPE	Brain	Ganglioglioma		Low_Grade_Glioma		Control	203265000040_R01C01	MC Pilocytic astrocytoma, midline	0.99999	389
LGG_T28	FFPE	Brain	Pilocytic astrocytoma (grade II)		Low_Grade_Glioma		Control	203096660059_R04C01	MC Pilocytic astrocytoma, infratentorial	0.99999	242
LGG_T29	FF	Brain	Pilocytic astrocytoma		Low_Grade_Glioma		Control	203096660093_R02C01	MC Pilocytic astrocytoma, midline	0.99404	273
LGG_T30	FFPE	Brain	Pilocytic astrocytoma		Low_Grade_Glioma		Control	203218680107_R02C01	MC Low-grade glial/glioneuronal/neuroepithelial tumours	0.999	283
LGG_T31	FFPE	Brain	Pilocytic astrocytoma		Low_Grade_Glioma		Control	203293640102_R03C01	MC Pilocytic astrocytoma, infratentorial	0.99999	399
LGG_T32	FFPE	Brain	Pilocytic astrocytoma		Low_Grade_Glioma		Control	203293640102_R05C01	MC Pilocytic astrocytoma, infratentorial	0.99999	402
LGG_T33	FF	Brain	Pilocytic astrocytoma		Low_Grade_Glioma		Control	203265000039_R06C01	MC Pilocytic astrocytoma, infratentorial	0.9946	388
LGG_T34	FFPE	Brain	Pilocytic astrocytoma		Low_Grade_Glioma		Control	203724130138_R04C01	MC Pilocytic astrocytoma, infratentorial	0.99999	553
LGG_T35	FFPE	Brain	Pilocytic astrocytoma		Low_Grade_Glioma		Control	203724130150_R07C01	MC Pilocytic astrocytoma, infratentorial	0.99233	566
LGG_T36	FFPE	Brain	Pilocytic astrocytoma	methylation class low grade glioma, subclass posterior fossa pilocytic astrocytoma	Low_Grade_Glioma		Control	204234160157_R08C01	MC Pilocytic astrocytoma, infratentorial	0.99183	773
LGG_T37	FFPE	Brain	Diffuse astrocytoma	methylation class low grade glioma, subclass midline pilocytic astrocytoma	Low_Grade_Glioma		Control	204088090104_R03C01	MC Pilocytic astrocytoma, midline	0.94699	699
LGG_T38	FFPE	Brain	Pilocytic astrocytoma		Low_Grade_Glioma		Control	204237140021_R03C01	MC Pilocytic astrocytoma, midline	0.99976	762
LGG_T39	FFPE	Brain	Pilocytic astrocytoma	methylation class low grade glioma, subclass posterior fossa pilocytic astrocytoma	Low_Grade_Glioma		Control	204088090104_R08C01	MC Pilocytic astrocytoma, infratentorial	0.99996	635
LGG_T40	FFPE	Brain	Diffuse astrocytoma, IDH WT		Low_Grade_Glioma		Control	203293640136_R05C01	MC Diffuse astrocytoma, MYB or MYBL1-altered, subtype C [isomorphic] (novel)	0.99987	464
LGG_T41	FFPE	Brain	Polymorphous low-grade neuroepithelial tumor of the young (PLNTY)		Low_Grade_Glioma		Control	203923030010_R03C01	MC Ganglioglioma	0.96357	619
LGG_T42	FFPE	Brain	Polymorphous low-grade neuroepithelial tumor of the young (PLNTY)		Low_Grade_Glioma		Control	202172220170_R01C01	MC Ganglioglioma	0.999	34
LGG_T43	FF	Brain	Diffuse astrocytoma, IDH WT		Low_Grade_Glioma		Control	202875000102_R08C01	MC Diffuse astrocytoma, MYB or MYBL1-altered, subtype D (novel)	0.71793	125
LGG_T45	FFPE	Brain	Diffuse astrocytoma, IDH WT		Low_Grade_Glioma		Control	203293640102_R02C01	MC Diffuse astrocytoma, MYB or MYBL1-altered, subtype D (novel)	0.93494	398

## Sheet: HGG
	TOT	Unfaithful n (%)	Useful n (%)	Faithful n (%)	Match Tot
TISSUES	23	0 (0)	16 (70)	7 (30)	1
CELLS	17	12 (70)	3 (18)	2 (12)	0.3
2D	7	4 (37)	1 (14)	2 (29)	0.43
3D	10	8 (80)	2 (20)	0 (0)	0.2
E	10	9 (70)	1 (10)	2 (20)	0.3
L	6	4 (67)	2 (33)	0 (0)	0.33
SF	16	11 (58)	3 (19)	2 (13)	0.32
S	1	1 (100)	0 (0)	0 (0)	0
Sample_Name	Sample_Material	Sample_Group	Histological Diagnosis WHO 2021	Subgroups	Classification	Time	Groups	Basename	Brain tumor v12.5 methylation classifier result	Calibrated score 12.5	ID
HGG_T1	FF	Brain	Diffuse pediatric-type high-grade glioma H3WT, IDH1 WT		High_Grade_Glioma		Control	202172220175_R01C01	MC Diffuse pediatric-type high-grade glioma, H3-wildtype and IDH-wildtype	0.62535	179
HGG_CSFE1a_2D	FF	Cells			High_Grade_Glioma	Early	High_Grade_Glioma_Cells_near	202172220175_R02C01	MC Diffuse pediatric-type high-grade glioma, H3-wildtype and IDH-wildtype	0.3601	180
HGG_CSFE1b_3D	FF	Cells			High_Grade_Glioma	Early	High_Grade_Glioma_Cells_near	202172220175_R03C01	No matching MC		181
HGG_T2	FFPE	Brain	Infant-type hemispheric glioma		High_Grade_Glioma		Control	201530470010_R08C01	MC Infant-type hemispheric glioma	0.999	33
HGG_CSFL2_3D	FF	Cells			High_Grade_Glioma	Late	High_Grade_Glioma_Cells_dist	202172220175_R04C01	No matching MC		182
HGG_CSFE2_3D	FF	Cells			High_Grade_Glioma	Early	High_Grade_Glioma_Cells_dist	202995740054_R04C01	No matching MC		76
HGG_T3	FFPE	Brain	Diffuse pediatric-type high-grade glioma H3WT, IDH1 WT		High_Grade_Glioma		Control	202410160065_R07C01	MC Diffuse pediatric-type high-grade glioma, H3-wildtype and IDH-wildtype	0.95593	64
HGG_CSFE3_3D	FF	Cells			High_Grade_Glioma	Early	High_Grade_Glioma_Cells_near	202995740054_R02C01	No matching MC		74
HGG_T4	FF	Brain	Diffuse pediatric-type high-grade glioma H3WT, IDH1 WT		High_Grade_Glioma		Control	202410160065_R08C01	MC Diffuse paediatric-type high grade glioma, RTK1 subtype, subclass B (novel)	0.99999	62
HGG_CSFE4a_2D	FF	Cells			High_Grade_Glioma	Early	High_Grade_Glioma_Cells_dist	203096660083_R05C01	MC Meningioma, subtype benign, subclass 3 (novel)	0.25948	483
HGG_CSFE4b_2D	FF	Cells			High_Grade_Glioma	Early	High_Grade_Glioma_Cells_dist	203096660083_R06C01	MC Meningioma, subtype benign, subclass 3 (novel)	0.21525	484
HGG_T5	FF	Brain	Diffuse pediatric-type high-grade glioma H3WT, IDH1 WT		High_Grade_Glioma		Control	202172220009_R02C01	MC Glioblastoma, IDH-wildtype, mesenchymal type	0.59381	441
HGG_CSFE5a_3D	FF	Cells			High_Grade_Glioma	Early	High_Grade_Glioma_Cells_near	202172220009_R04C01	No matching MC		443
HGG_CSFE5b_3D	FF	Cells			High_Grade_Glioma	Early	High_Grade_Glioma_Cells_near	202172220009_R05C01	No matching MC		444
HGG_T6	FF	Brain	Anaplastic pleomorphic xanthoastrocytoma		High_Grade_Glioma		Control	201496710145_R06C01	MC Pleomorphic xanthoastrocytoma	0.99999	417
HGG_CSFL6_3D	FF	Cells			High_Grade_Glioma	Late	High_Grade_Glioma_Cells_near	201496710033_R04C01	MC Pleomorphic xanthoastrocytoma	0.99854	429
HGG_CSFE6_3D	FF	Cells			High_Grade_Glioma	Early	High_Grade_Glioma_Cells_near	201496710145_R03C01	MC Pleomorphic xanthoastrocytoma	0.99999	414
HGG_T7	FF	Brain	Anaplastic pleomorphic xanthoastrocytoma		High_Grade_Glioma		Control	202284800023_R03C01	MC Glioblastoma, IDH-wildtype, RTK2 subtype	0.43192	140
HGG_CSFE7_2D	FF	Cells			High_Grade_Glioma	Early	High_Grade_Glioma_Cells_near	202284800023_R06C01	MC Diffuse glioma, IDH-mutant and 1p19q co-deleted [oligodendroglial type]	0.36538	143
HGG_T8	FF	Brain	Diffuse Hemispheric Glioma G34-mutant		High_Grade_Glioma		Control	201496710033_R01C01	MC Diffuse hemispheric glioma, H3 G34-mutant	0.99999	27
HGG_CSFL8a_3D	FF	Cells			High_Grade_Glioma	Late	High_Grade_Glioma_Cells_dist	201496710033_R02C01	MC Meningioma, subtype benign, subclass 3 (novel)	0.95367	427
HGG_CSFL8b_3D	FF	Cells			High_Grade_Glioma	Late	High_Grade_Glioma_Cells_dist	201496710033_R03C01	No matching MC		428
HGG_CSFL8c_2D	FF	Cells			High_Grade_Glioma	Late	High_Grade_Glioma_Cells_near	202410160179_R01C01	MC Diffuse hemispheric glioma, H3 G34-mutant	0.99695	162
HGG_CSFL9_2D	FF	Cells			High_Grade_Glioma	Late	High_Grade_Glioma_Cells_near	202410160179_R02C01	No matching MC		163
HGG_KNS42_10_2D	FF	Cells			High_Grade_Glioma	Late	High_Grade_Glioma_Cells_near	203265000042_R07C01	No matching MC		381
HGG_T11	FFPE	Brain	Glioblastoma, IDH WT		High_Grade_Glioma		Control	200992280039_R03C01	MC Diffuse paediatric-type high grade glioma, RTK1 subtype, subclass A (novel)	0.39701	51
HGG_T12	FFPE	Brain	Anaplastic astrocytoma, IDH WT		High_Grade_Glioma		Control	203096660091_R08C01	MC Diffuse paediatric-type high grade glioma, MYCN subtype	0.99682	255
HGG_T13	FFPE	Brain	Anaplastic glioma IDH WT	Subclass mesenchymal / subclass RTK II	High_Grade_Glioma		Control	203939360072_R01C01	MC Glioblastoma, IDH-wildtype, mesenchymal subtype	0.92534	568
HGG_T14	FFPE	Brain	Diffuse pediatric-type high-grade glioma H3WT, IDH1 WT		High_Grade_Glioma		Control	202410160179_R06C01	MC Diffuse paediatric-type high grade glioma, RTK1 subtype, subclass B (novel)	0.99833	421
HGG_T15	FFPE	Brain	Diffuse pediatric-type high-grade glioma H3WT, IDH1 WT		High_Grade_Glioma		Control	202410160179_R07C01	MC Diffuse paediatric-type high grade glioma, RTK1 subtype, subclass B (novel)	0.99804	422
HGG_T16	FFPE	Brain	Diffuse pediatric-type high-grade glioma H3WT, IDH1 WT		High_Grade_Glioma		Control	202410160179_R08C01	MC Diffuse paediatric-type high grade glioma, RTK1 subtype, subclass B (novel)	0.99999	423
HGG_T17	FFPE	Brain	Diffuse astrocytoma, IDH WT	methylation class glioblastoma, IDH wildtype, subclass MYCN /score 0,94	High_Grade_Glioma		Control	203218680107_R08C01	MC Diffuse paediatric-type high grade glioma, H3 wildtype and IDH wild type, Subtype A&B (novel)	0.36075	294
HGG_T18	FFPE	Brain	Diffuse paediatric-type high-grade glioma H3 WT, IDH WT	subclass midline	High_Grade_Glioma		Control	204237140021_R02C01	MC Diffuse paediatric-type high grade glioma, RTK1 subtype, subclass C (novel)	0.83524	760
HGG_T19	FFPE	Brain	Diffuse paediatric-type high-grade glioma H3 WT, IDH WT		High_Grade_Glioma		Control	204094670162_R07C01	MC Diffuse paediatric-type high grade glioma, MYCN subtype	0.70547	675
HGG_T20	FFPE	Brain	Anaplastic pleomorphic xanthoastrocytoma		High_Grade_Glioma		Control	200992280037_R01C01	MC Pleomorphic xanthoastrocytoma	0.98764	1
HGG_T21	FFPE	Brain	Anaplastic pleomorphic xanthoastrocytoma		High_Grade_Glioma		Control	202875000110_R07C01	MC Pleomorphic xanthoastrocytoma	0.9996	71
HGG_T22	FFPE	Brain	Glioblastoma, IDH WT		High_Grade_Glioma		Control	203218680089_R07C01	MC Pleomorphic xanthoastrocytoma	0.99999	303
HGG_T23	FFPE	Brain	Pediatric-type diffuse high-grade gliomas IDH-WT		High_Grade_Glioma		Control	204088090154_R02C01	MC Pleomorphic xanthoastrocytoma	0.99997	730
HGG_T24	FFPE	Brain	Diffuse hemispheric glioma, H3 G34-mutant	H3.3 G34 mutant	High_Grade_Glioma		Control	204094670162_R01C01	MC Diffuse hemispheric glioma, H3 G34-mutant	0.99992	678
HGG_T25	FFPE	Brain	Diffuse hemispheric glioma, H3 G34-mutant		High_Grade_Glioma		Control	203923030010_R08C01	MC Diffuse hemispheric glioma, H3 G34-mutant	0.99986	549

## Sheet: DMG
	TOT	Unfaithful n (%)	Useful n (%)	Faithful n (%)	Match Tot
TISSUES	13	0 (0)	12 (85)	1 (8)	0.93
CELLS	24	8 (33)	10 (42)	6 (25)	0.67
2D	18	7 (39)	6 (33)	5 (28)	0
3D	6	1 (16)	4 (67)	1 (17)	0.84
E	15	5 (34)	8 (53)	2 (13)	0.66
L	9	3 (34)	2 (22)	4 (44)	0.66
SF	24	8 (33)	10 (42)	6 (25)	0.67
S	0	0 (0)	0 (0)	0 (0)	0
Sample_Name	Sample_Material	Sample_Group	Histological Diagnosis WHO 2021	Subgroups	Classification	Time	Groups	Basename	Brain tumor v12.5 methylation classifier result	Calibrated score 12.5	ID
DMG_T1	FFPE	Brain	Diffuse Midline Glioma H3K27-altered		Diffuse_Midline_Glioma H3 K27M-altered		Control	202410160065_R05C01	MC Diffuse midline glioma, H3 K27-altered, subtype H3 K27-altered or EZHIP expressing	0.99978	63
DMG_CSFE1_2D	FF	Cells			Diffuse_Midline_Glioma H3 K27M-altered	Early	Diffuse_Midline_Glioma_Cells_near	202284800010_R05C01	MC Diffuse midline glioma, H3 K27-altered, subtype H3 K27-altered or EZHIP expressing	0.99996	451
DMG_CSFE1_3D	FF	Cells			Diffuse_Midline_Glioma H3 K27M-altered	Early	Control	202284800010_R06C01	MC Diffuse midline glioma, H3 K27-altered, subtype H3 K27-altered or EZHIP expressing	0.99999	450
DMG_T2	FF	Brain	Diffuse Midline Glioma H3K27-altered		Diffuse_Midline_Glioma H3 K27M-altered		Control	203096660083_R07C01	MC Diffuse midline glioma, H3 K27-altered, subtype H3 K27-altered or EZHIP expressing	0.99987	256
DMG_CSFL2_2D	FF	Cells			Diffuse_Midline_Glioma H3 K27M-altered	Late	Diffuse_Midline_Glioma_Cells_dist	202995740054_R07C01	No matching MC		79
DMG_T3a	FFPE	Brain	Diffuse Midline Glioma H3K27-altered		Diffuse_Midline_Glioma H3 K27M-altered		Control	203096660059_R05C01	MC Diffuse midline glioma, H3K27-altered	0.92754	249
DMG_T3b	FFPE	Brain	Diffuse Midline Glioma H3K27-altered		Diffuse_Midline_Glioma H3 K27M-altered		Control	202410160065_R04C01	MC Pleomorphic xanthoastrocytoma	0.77435	66
DMG_CSFE3_2D	FF	Cells			Diffuse_Midline_Glioma H3 K27M-altered	Early	Diffuse_Midline_Glioma_Cells_dist	202995740054_R03C01	MC Diffuse glioma, IDH-altered and 1p19q co-deleted [oligodendroglial type]	0.40539	75
DMG_T4	FF	Brain	Diffuse pediatric-type high-grade glioma H3WT, IDH1 WT		High_Grade_Glioma		Control	203096660083_R04C01	MC Diffuse paediatric-type high grade glioma, RTK1 subtype, subclass B (novel)	0.63527	482
DMG_CSFL4_2D	FF	Cells			Diffuse_Midline_Glioma H3 K27M-altered	Late	Diffuse_Midline_Glioma_Cells_near	203923030008_R06C01	MC Diffuse midline glioma, H3 K27-altered, subtype H3 K27-altered or EZHIP expressing	0.74214	394
DMG_T5	FFPE	Brain	Diffuse Midline Glioma H3K27-altered		Diffuse_Midline_Glioma H3 K27M-altered		Control	203923030008_R07C01	MC Diffuse midline glioma, H3 K27-altered, subtype H3 K27-altered or EZHIP expressing	0.99967	456
DMG_CSFE5a_2D	FF	Cells			Diffuse_Midline_Glioma H3 K27M-altered	Early	Diffuse_Midline_Glioma_Cells_dist	204776850088_R03C01	No matching MC		910
DMG_CSFE5b_2D	FF	Cells			Diffuse_Midline_Glioma H3 K27M-altered	Early	Diffuse_Midline_Glioma_Cells_dist	204776850088_R04C01	No matching MC		911
DMG_CSFE6a_2D	FF	Cells			Diffuse_Midline_Glioma H3 K27M-altered	Early	Diffuse_Midline_Glioma_Cells_near	202284800010_R03C01	MC Diffuse midline glioma, H3 K27-altered, subtype H3 K27-altered or EZHIP expressing	0.99998	453
DMG_CSFE6a_3D	FF	Cells			Diffuse_Midline_Glioma H3 K27M-altered	Early	Control	202284800010_R04C01	MC Diffuse midline glioma, H3 K27-altered, subtype H3 K27-altered or EZHIP expressing	0.99988	452
DMG_CSFE6b_3D	FF	Cells			Diffuse_Midline_Glioma H3 K27M-altered	Early	Control	202284800010_R02C01	MC Diffuse midline glioma, H3 K27-altered, subtype H3 K27-altered or EZHIP expressing	0.99997	454
DMG_CSFL7_2D	FF	Cells			Diffuse_Midline_Glioma H3 K27M-altered	Late	Diffuse_Midline_Glioma_Cells_near	202875000101_R04C01	MC Diffuse glioma, IDH-altered and 1p19q retained [astroglial type], high grade	0.22882	113
DMG_CSFL7_3D	FF	Cells			Diffuse_Midline_Glioma H3 K27M-altered	Late	Control	202875000101_R05C01	MC Diffuse glioma, IDH-altered and 1p19q retained [astroglial type], high grade	0.29912	114
DMG_CSFE8a_2D	FF	Cells			Diffuse_Midline_Glioma H3 K27M-altered	Early	Diffuse_Midline_Glioma_Cells_near	203939360069_R08C01	MC Diffuse midline glioma, H3 K27-altered, subtype H3 K27-altered or EZHIP expressing	0.91856	612
DMG_CSFL9b_2D	FF	Cells			Diffuse_Midline_Glioma H3 K27M-altered	Late	Diffuse_Midline_Glioma_Cells_near	204237140045_R08C01	MC Diffuse midline glioma, H3 K27-altered, subtype H3 K27-altered or EZHIP expressing	0.94811	778
DMG_CSFE10_2D	FF	Cells			Diffuse_Midline_Glioma H3 K27M-altered	Early	Diffuse_Midline_Glioma_Cells_dist	202995740054_R01C01	No matching MC		73
DMG_CSFE11_2D	FF	Cells			Diffuse_Midline_Glioma H3 K27M-altered	Early	Diffuse_Midline_Glioma_Cells_near	202995740054_R05C01	MC Diffuse midline glioma, H3 K27-altered, subtype H3 K27-altered or EZHIP expressing	0.996	77
DMG_CSFE12_2D	FF	Cells			Diffuse_Midline_Glioma H3 K27M-altered	Early	Diffuse_Midline_Glioma_Cells_near	202995740054_R06C01	MC Diffuse midline glioma, H3 K27-altered, subtype H3 K27-altered or EZHIP expressing	0.36828	78
DMG_CSFE15_2D	FF	Cells			Diffuse_Midline_Glioma H3 K27M-altered	Early	Diffuse_Midline_Glioma_Cells_dist	204296590126_R05C01	No matching MC		799
DMG_CSFE16_2D	FF	Cells			Diffuse_Midline_Glioma H3 K27M-altered	Early	Diffuse_Midline_Glioma_Cells_near	204296590126_R06C01	MC Diffuse midline glioma, H3 K27-altered, subtype H3 K27-altered or EZHIP expressing	0.99999	800
DMG_CSFE17_2D	FF	Cells			Diffuse_Midline_Glioma H3 K27M-altered	Early	Diffuse_Midline_Glioma_Cells_dist	204296590126_R04C01	No matching MC		798
DMG_T18	FF	Brain	Diffuse Midline Glioma H3K27-altered		Diffuse_Midline_Glioma H3 K27M-altered		Control	202875000147_R02C01	MC Diffuse midline glioma, H3 K27-altered, subtype H3 K27-altered or EZHIP expressing	0.99999	130
DMG_CSFL18b_2D	FF	Cells			Diffuse_Midline_Glioma H3 K27M-altered	Late	Control	205061430132_R06C01	MC Diffuse midline glioma, H3K27-altered	0.82	1095
DMG_CSFL18c_3D	FF	Cells			Diffuse_Midline_Glioma H3 K27M-altered	Late	Control	205016910072_R05C01	MC Diffuse midline glioma, H3 K27-altered, subtype H3 K27-altered or EZHIP expressing	0.864	1096
DMG_CSFL18_2D	FF	Cells			Diffuse_Midline_Glioma H3 K27M-altered	Late	Diffuse_Midline_Glioma_Cells_near	202410160179_R03C01	MC Diffuse midline glioma, H3 K27-altered, subtype H3 K27-altered or EZHIP expressing	0.72491	164
DMG_CSFL18_3D	FF	Cells			Diffuse_Midline_Glioma H3 K27M-altered	Late	Control	202410160179_R04C01	MC Diffuse midline glioma, H3 K27-altered, subtype H3 K27-altered or EZHIP expressing	0.80194	165
DMG_T19	FFPE	Brain	Diffuse Midline Glioma H3K27-altered		Diffuse_Midline_Glioma H3 K27M-altered		Control	201496710180_R07C01	MC Diffuse midline glioma, H3 K27-altered, subtype H3 K27-altered or EZHIP expressing	0.986	25
DMG_T20	FFPE	Brain	Diffuse Midline Glioma H3K27-altered		Diffuse_Midline_Glioma H3 K27M-altered		Control	202172220170_R08C01	MC Diffuse midline glioma, H3 K27-altered, subtype H3 K27-altered or EZHIP expressing	0.999	36
DMG_T21	FFPE	Brain	Diffuse Midline Glioma H3K27-altered		Diffuse_Midline_Glioma H3 K27M-altered		Control	202995740085_R02C01	MC Diffuse midline glioma, H3 K27-altered, subtype H3 K27-altered or EZHIP expressing	0.9989	88
DMG_T22	FFPE	Brain	Diffuse Midline Glioma H3K27-altered		Diffuse_Midline_Glioma H3 K27M-altered		Control	203293640137_R02C01	MC Diffuse midline glioma, H3 K27-altered, subtype H3 K27-altered or EZHIP expressing	0.92032	500
DMG_T23	FFPE	Brain	Diffuse Midline Glioma H3K27-altered		Diffuse_Midline_Glioma H3 K27M-altered		Control	203724130150_R04C01	MC Diffuse midline glioma, H3 K27-altered, subtype H3 K27-altered or EZHIP expressing	0.99935	523
DMG_T24	FFPE	Brain	Diffuse Midline Glioma H3K27-altered		Diffuse_Midline_Glioma H3 K27M-altered		Control	204094670160_R06C01	MC Diffuse midline glioma, H3 K27-altered, subtype H3 K27-altered or EZHIP expressing	0.99958	684

## Sheet: EPN
	TOT	Unfaithful n (%)	Useful n (%)	Faithful n (%)	Match Tot
TISSUES	9	0 (0)	9 (100)	0 (0)	1
CELLS	2	0 (0)	1 (0)	2 (100)	1
2D	2	0 (0)	1 (0)	2 (100)	1
3D	0	-	-	-	-
E	2	0 (0)	1 (0)	2 (100)	1
L	0	-	-	-	-
SF	2	0 (0)	1 (0)	2 (100)	1
S	0	-	-	-	-
Sample_Name	Sample_Material	Sample_Group	Histological Diagnosis WHO 2021	Subgroups	Classification	Time	Groups	Basename	Brain tumor v12.5 methylation classifier result	Calibrated score 12.5	ID
EPN_T1	FFPE	Brain	Ependymoma Posterior Fossa	Group A	Ependymoma		Control	203265000041_R03C01	MC Posterior fossa group A (PFA) ependymoma, subclass 2b (novel)	0.98936	348
EPN_CSFE1_2D	FF	Cells			Ependymoma	Early	Control	203939360069_R07C01	MC Posterior fossa ependymoma group A2	0.45854	611
EPN_T2	FFPE	Brain	Anaplastic ependymoma posterior fossa (relapse)		Ependymoma		Control	203939360069_R03C01	MC Posterior fossa ependymoma group A1	0.98992	521
EPN_CSFE2_2D	FF	Cells			Ependymoma	Early	Control	203939360069_R06C01	MC Posterior fossa ependymoma group A1	0.72727	610
EPN_T3	FFPE	Brain	Anaplastic ependymoma posterior fossa	Group A	Ependymoma		Control	202995640160_R03C01	MC Posterior fossa ependymoma group A1	0.99953	169
EPN_T4	FFPE	Brain	Ependymoma Posterior Fossa	Group A	Ependymoma		Control	203265000039_R04C01	MC Posterior fossa group A (PFA) ependymoma, subclass 2b (novel)	0.9997	346
EPN_T5	FFPE	Brain	Anaplastic ependymoma posterior fossa		Ependymoma		Control	203724130138_R02C01	MC Posterior fossa ependymoma group A1	0.99929	525
EPN_T6	FFPE	Brain	Anaplastic ependymoma posterior fossa		Ependymoma		Control	203939360069_R02C01	MC Posterior fossa group A (PFA) ependymoma, subclass 1a (novel)	0.96733	595
EPN_T7	FFPE	Brain	Ependymoma	RELA +	Ependymoma		Control	204088090104_R01C01	MC Supratentorial ependymoma, ZFTA fusion-positive, subtype ZFTA-RELA fused, subclass B (novel)	0.99999	676
EPN_T8	FFPE	Brain	Ependymoma		Ependymoma		Control	204088090104_R04C01	MC Myxopapillary ependymoma	0.99992	700
EPN_T9	FFPE	Brain	Myxopapillary ependymoma		Ependymoma		Control	203922140039_R01C01	MC Myxopapillary ependymoma	0.99999	565

## Sheet: MNG
	TOT	Unfaithful n (%)	Useful n (%)	Faithful n (%)	Match Tot
TISSUES	4	1 (25)	3 (75)	0	0.75
CELLS	0	-	-	-	-
Sample_Name	Sample_Material	Sample_Group	Histological Diagnosis WHO 2021	Subgroups	Classification	Time	Groups	Basename	Brain tumor v12.5 methylation classifier result	Calibrated score 12.5	ID
MNG_T1	FFPE	Brain	Anaplastic meningioma		Meningioma		Control	202875000110_R06C01	MC Meningioma, subtype malignant (novel)	0.89597	70
MNG_T2	FFPE	Brain	Meningioma		Meningioma		Control	203293640137_R04C01	MC Meningioma, subtype benign, subclass 1 (novel)	0.94999	503
MNG_T3	FFPE	Brain	Chordoid meningioma		Meningioma		Control	203939360062_R04C01	MC Meningioma, subtype benign, subclass 3 (novel)	0.93668	582
MNG_T4	FFPE	Brain	Meningiomatosis		Meningioma		Control	204361720074_R06C01	MC Desmoplastic infantile ganglioglioma/astrocytoma	0.31315	862
