# Supplementary material for: Evaluating cell culture reliability in pediatric brain tumor primary cells through DNA methylation profiling
Source: NPJ Precis Oncol. 2024 Apr 18;8:92. doi: 10.1038/s41698-024-00578-x (PMC11026496; doi:10.1038/s41698-024-00578-x)
Supplement: Supplementary file 4 — Supplementary Table [file 41698_2024_578_MOESM4_ESM.xlsx]

## Sheet: Foglio1
Comparisons between different cell growth conditions
LATE vs EARLY
CELLS	Tot	Unfaithful n (%)	Useful n (%)	Faithful n (%)
L	42	7 (17)	7 (17)	28 (67)
E	35	12 (34)	6 (17)	17 (49)
Chi-Square Test		P. value
(C6+D6) vs (C9+D9)		0.1
SERUM vs SERUM FREE
CELLS	Tot	Unfaithful n (%)	Useful n (%)	Faithful n (%)
S	23	3 (13)	2 (9)	618 (78)
SF	62	18 (29)	18 (29)	26 (42)
Chi-Square Test		P. value
(C15+D15) vs (C16+D16)		0.0029
		**
2D vs 3D
CELLS	Tot	Unfaithful n (%)	Useful n (%)	Faithful n (%)
2D	51	11 (22)	9 (18)	31 (60)
3D	33	10 (30)	9 (27)	14 (42)
Chi-Square Test		P. value
(C24+D24) vs (C25+D25)		0.099
		ns
