# Supplementary material for: Evaluating cell culture reliability in pediatric brain tumor primary cells through DNA methylation profiling
Source: NPJ Precis Oncol. 2024 Apr 18;8:92. doi: 10.1038/s41698-024-00578-x (PMC11026496; doi:10.1038/s41698-024-00578-x)
Supplement: Supplementary file 5 — Supplementary Table [file 41698_2024_578_MOESM5_ESM.xlsx]

## Sheet: CNV and DNAm analysis
ID	Sample_Name	Brain tumor v12.5 methylation classifier result	Calibrated score 12.5	Class according to methylation score	Group	Type	Correlation	CNV category	Condition (Methylation+CNV status)
26	MB_G3_T1	MC Medulloblastoma, non-WNT/non-SHH, Group 3 subtype, subclass IV	0.953		MB1	T
432	MB_CSFL1a_3D	MC Medulloblastoma, non-WNT/non-SHH, Group 3 subtype, subclass IV	0.99724	Faithful	MB1	C	0.76686	COINCIDENT	1
433	MB_CSFL1b_3D	MC Medulloblastoma, non-WNT/non-SHH, Group 3 subtype, subclass IV	0.97231	Faithful	MB1	C	0.768439	COINCIDENT	1
101	MB_SHHa_T2	MC Medulloblastoma, SHH-activated	0.987		MB2	T
439	MB_CSE2_2D	MC Meningioma, subtype benign, subclass 3 (novel)	0.99772	Unfaithful	MB2	C	0.192098	SIMILAR	5
440	MB_CSL2_2D	MC Meningioma, subtype benign, subclass 3 (novel)	0.98301	Unfaithful	MB2	C	0.13177	DIFFERENT	6
383	MB_SHHb_T3	MC Medulloblastoma, SHH-activated	0.99852		MB3	T
382	MB_CSFL3a_3D	MC Medulloblastoma, SHH-activated, IDH-mutant (novel)	0.16599	Unfaithful	MB3	C	0.365606	SIMILAR	5
374	MB_CSFL3b_3D	MC Medulloblastoma, SHH-activated, IDH-mutant (novel)	0.21397	Unfaithful	MB3	C	0.352324	SIMILAR	5
248	MB_SHHa_T4	MC Medulloblastoma, SHH-activated	0.99868		MB4	T
706	MB_CSFE4_2D	MC Meningioma, subtype benign, subclass 3 (novel)	0.25605	Unfaithful	MB4	C	0.1127	DIFFERENT	6
60	MB_G4_T5	MC Medulloblastoma, non-WNT/non-SHH, Group 4 subtype, subclass VII	0.99994		MB5	T
707	MB_CSFE5_2D	MC Medulloblastoma, non-WNT/non-SHH, Group 4 subtype, subclass VII	0.99991	Faithful	MB5	C	0.744754	COINCIDENT	1
167	MB_WNT_T6	MC Medulloblastoma, WNT-activated	0.82521
166	MB_G4_T7	MC Medulloblastoma Group 4	0.93188
198	MB_WNT_T8	MC Medulloblastoma, WNT-activated	0.58701
195	MB_G4_T9	MC Medulloblastoma, non-WNT/non-SHH, Group 4 subtype, subclass VII	0.99967
202	MB_G3_T10	MC Medulloblastoma Group 3	0.35465
87	MB_WNT_T11	MC Medulloblastoma, WNT-activated	0.99999
86	MB_G3_T12	MC Medulloblastoma, non-WNT/non-SHH, Group 3 subtype, subclass III	0.99622
61	MB_G4_T13	MC Medulloblastoma Group 4	0.99634
59	MB_G4_T14	MC Medulloblastoma, non-WNT/non-SHH, Group 3 subtype, subclass I	0.99609
58	MB_G4_T15	MC Medulloblastoma Group 4	0.76692
2	MB_G3_T16	MC Medulloblastoma Group 3	0.924
3	MB_G4_T17	MC Medulloblastoma, non-WNT/non-SHH, Group 4 subtype, subclass VIII	0.952
4	MB_G4_T18	MC Medulloblastoma, non-WNT/non-SHH, Group 4 subtype, subclass VIII	0.999
5	MB_G4_T19	MC Medulloblastoma, non-WNT/non-SHH, Group 4 subtype, subclass VIII	0.999
6	MB_G3_T20	MC Medulloblastoma, non-WNT/non-SHH, Group 3 subtype, subclass IV	0.969
7	MB_G4_T21	MC Medulloblastoma, non-WNT/non-SHH, Group 4 subtype, subclass VII	0.992
12	MB_SHHa_T22	MC Medulloblastoma, SHH-activated, subclass 4 (novel)	0.934
13	MB_SHHb_T23	MC Medulloblastoma, SHH-activated	0.999
14	MB_G3_T24	MC Medulloblastoma, non-WNT/non-SHH, Group 3 subtype, subclass III	0.96
15	MB_G4_T25	MC Medulloblastoma, non-WNT/non-SHH, Group 4 subtype, subclass VI	0.965
16	MB_G4_T26	MC Medulloblastoma, non-WNT/non-SHH, Group 4 subtype, subclass V	0.984
18	MB_SHHa_T27	MC Medulloblastoma, SHH-activated, subclass 4 (novel)	0.967
17	MB_G3_T28	MC Medulloblastoma non-WNT/non-SHH activated	0.952
10	MB_G4_T29	MC Medulloblastoma, non-WNT/non-SHH, Group 4 subtype, subclass VIII	0.999
9	MB_G4_T30	MC Medulloblastoma Group 4	0.977
438	MB_G4_T31	MC Medulloblastoma Group 4	0.94607
56	MB_G3_T32	MC Medulloblastoma Group 3	0.988
54	MB_G3_T33	MC Medulloblastoma Group 4	0.93854
52	MB_G4_T34	MC Medulloblastoma Group 4	0.99762
425	MB_SHHb_T35	MC Medulloblastoma, SHH-activated, subclass 1 (novel)	0.94709
99	MB_SHHb_T36	MC Medulloblastoma, SHH-activated, subclass 1 (novel)	0.86363
11	MB_G4_T37	MC Medulloblastoma non-WNT/non-SHH activated	0.972
57	MB_G4_T38	MC Medulloblastoma Group 4	0.98074
385	MB_G3_T39	MC Medulloblastoma, non-WNT/non-SHH, Group 3 subtype, subclass II	0.99999
224	MB_G3_T40	MC Medulloblastoma, non-WNT/non-SHH, Group 3 subtype, subclass IV	0.99675
240	MB_G3_T41	MC Medulloblastoma Group 3	0.88188
253	MB_G3_T42	MC Medulloblastoma Group 4	0.96165
289	MB_G4_T43	MC Medulloblastoma Group 4	0.99629
297	MB_G4_T44	MC Medulloblastoma, non-WNT/non-SHH, Group 4 subtype, subclass VIII	0.96786
20	MB_G4_T45	MC Medulloblastoma, non-WNT/non-SHH, Group 4 subtype, subclass VIII	0.999
241	MB_WNT_T46	MC Medulloblastoma, WNT-activated	0.93622
244	MB_WNT_T47	MC Medulloblastoma, WNT-activated	0.50129
245	MB_WNT_T48	MC Medulloblastoma, WNT-activated	0.9991
227	MB_WNT_T49	MC Medulloblastoma, WNT-activated	0.97688
228	MB_WNT_T50	MC Medulloblastoma, WNT-activated	0.99916
287	MB_SHHb_T51	MC Medulloblastoma, SHH-activated	0.99452
288	MB_SHHb_T52	MC Medulloblastoma, SHH-activated, subclass 2 (novel)	0.97484
290	MB_SHHa_T53	MC Medulloblastoma, SHH-activated	0.99966
291	MB_SHHa_T54	MC Medulloblastoma, SHH-activated	0.99778
292	MB_SHHa_T55	MC Medulloblastoma, SHH-activated	0.99844
403	MB_SHHa_T56	MC Medulloblastoma, SHH-activated, subclass 4 (novel)	0.99055
275	MB_WNT_T57	MC Medulloblastoma, WNT-activated	0.99999
272	MB_WNT_T58	MC Medulloblastoma, WNT-activated	0.99998
298	MB_SHHa_T59	MC Medulloblastoma, SHH-activated	0.99681
295	MB_SHHb_T60	MC Medulloblastoma, SHH-activated	0.99926
296	MB_SHHb_T61	MC Medulloblastoma, SHH-activated, subclass 1 (novel)	0.99964
373	MB_CHLA_CSFL62	MC Medullomyoblastoma	0.59486
377	MB_D283_ST63_2D-3D	MC Medulloblastoma Group 3	0.56613
375	MB_D341_ST64_2D-3D	MC Medulloblastoma Group 3	0.55113
378	MB_DAOY_ST65_2D	No matching MC
219	MB_G3_O66	MC Medulloblastoma Group 3	0.48731
220	MB_G3_O67	MC Medulloblastoma Group 3	0.81398
329	MB_G3_O68	MC Medulloblastoma Group 3	0.85246
330	MB_G3_O69	MC Medulloblastoma Group 3	0.84441
468	MB_G3_O70	MC Medulloblastoma Group 3	0.75443
469	MB_G3_O71	MC Medulloblastoma Group 3	0.66592
530	MB_G3_O72	MC Medulloblastoma Group 3	0.63236
531	MB_G3_O73	MC Medulloblastoma Group 3	0.63282
532	MB_G3_O74	MC Medulloblastoma Group 3	0.69583
405	LGG_T1	MC Dysembryoplastic neuroepithelial tumour	0.99		LGG1	T
409	LGG_CSE1a_2D	MC Dysembryoplastic neuroepithelial tumour	0.988	Faithful	LGG1	C	0.546755	SIMILAR	2
406	LGG_T2	MC Dysembryoplastic neuroepithelial tumour	0.99962		LGG2	T
410	LGG_CSL2_2D	MC Meningioma, subtype benign, subclass 3 (novel)	0.55544	Unfaithful	LGG2	C	0.485121	SIMILAR	5
407	LGG_T3	MC Dysembryoplastic neuroepithelial tumour	0.99864		LGG3	T
411	LGG_CSL3_2D	MC Meningioma, subtype benign, subclass 3 (novel)	0.9564	Unfaithful	LGG3	C	0.398056	SIMILAR	5
413	LGG_CSE3_2D	MC Low-grade glial/glioneuronal/neuroepithelial tumours	0.99851	Faithful	LGG3	C	0.910166	COINCIDENT	1
418	LGG_T4	MC Pilocytic astrocytoma, midline	0.99999		LGG4	T
430	LGG_CSL4_2D	MC Glioblastoma, IDH-wildtype, mesenchymal type	0.65733	Unfaithful	LGG4	C	0.355699	SIMILAR	5
415	LGG_CSE4_2D	No matching MC		Unfaithful	LGG4	C	0.272979	SIMILAR	5
419	LGG_T5	MC Pilocytic astrocytoma	0.9184		LGG5	T
416	LGG_CSL5_2D	MC CIC-rearranged sarcoma	0.24413	Unfaithful	LGG5	C	0.134274	DIFFERENT	6
446	LGG_T6	MC Pilocytic astrocytoma, infratentorial	0.99999		LGG6	T
445	LGG_CSL6_2D	MC Meningioma, subtype benign, subclass 3 (novel)	0.31579	Unfaithful	LGG6	C	0.0683602	DIFFERENT	6
183	LGG_T7	MC Pilocytic astrocytoma, hemsipheric	0.94711		LGG7	T
184	LGG_CSL7_2D	No matching MC		Unfaithful	LGG7	C	-0.0741303	DIFFERENT	6
448	LGG_T8	MC Pilocytic astrocytoma, infratentorial	0.93143		LGG8	T
449	LGG_CSL8_2D	MC Meningioma, subtype benign, subclass 3 (novel)	0.24927	Unfaithful	LGG8	C	-0.246949	DIFFERENT	6
252	LGG_T9	MC Pilocytic astrocytoma, infratentorial	0.99998		LGG9	T
176	LGG_CSL9_2D	MC Meningioma, subtype benign, subclass 3 (novel)	0.25032	Unfaithful	LGG9	C	0.230844	SIMILAR	5
175	LGG_CSFL9_3D	No matching MC		Unfaithful	LGG9	C	0.0349879	DIFFERENT	6
434	LGG_CSL10a_2D	MC Meningioma, subtype benign, subclass 3 (novel)	0.48187
435	LGG_CSL10b_2D	MC Meningioma, subtype benign, subclass 3 (novel)	0.47346
404	LGG_T11	MC Angiocentric glioma, MYB/MYBL1-altered	0.99999		LGG11	T
412	LGG_CSE11_2D	MC Angiocentric glioma, MYB/MYBL1-altered	0.96026	Faithful	LGG11	C	0.445858	SIMILAR	2
408	LGG_CSL11a_2D	MC Meningioma, subtype benign, subclass 3 (novel)	0.49213	Unfaithful	LGG11	C	0.458538	SIMILAR	5
185	LGG_CSL11b_2D	No matching MC		Unfaithful	LGG11	C	0.130446	DIFFERENT	6
251	LGG_T12	MC Pilocytic astrocytoma, hemsipheric	0.9988		LGG12	T
177	LGG_CSL12_2D	MC Meningioma, subtype benign, subclass 3 (novel)	0.31527	Unfaithful	LGG12	C	0.307667	SIMILAR	5
178	LGG_CSFL12_3D	MC Meningioma, subtype benign, subclass 3 (novel)	0.32605	Unfaithful	LGG12	C	0.198175	SIMILAR	5
337	LGG_T13	MC Ganglioglioma	0.99939		LGG13	T
371	LGG_CSL13_2D	No matching MC		Unfaithful	LGG13	C	0.51918	SIMILAR	5
372	LGG_CSFE13_3D	MC Meningioma, subtype benign, subclass 3 (novel)	0.26881	Unfaithful	LGG13	C	0.538168	SIMILAR	5
397	LGG_T14	MC Diffuse astrocytoma, MYB or MYBL1-altered, subtype D (novel)	0.58306		LGG14	T
912	LGG_CSFE14_2D	MC Meningioma, subtype benign, subclass 3 (novel)	0.27102	Unfaithful	LGG14	C	0.298951	SIMILAR	5
106	LGG_T15a	MC Dysembryoplastic neuroepithelial tumour	0.80729
107	LGG_T15b	MC Dysembryoplastic neuroepithelial tumour	0.99961
170	LGG_T16	MC Extraventricular neurocytoma	0.99999
254	LGG_T17	MC Pilocytic astrocytoma, hemsipheric	0.74294
286	LGG_T18	MC Dysembryoplastic neuroepithelial tumour	0.10457
650	LGG_T19	MC Dysembryoplastic neuroepithelial tumour	0.91796
29	LGG_T20a	MC Pilocytic astrocytoma	0.316
28	LGG_T20b	MC Pilocytic astrocytoma	0.397
31	LGG_T21	MC Pilocytic astrocytoma, infratentorial	0.999
50	LGG_T22	MC Pilocytic astrocytoma, infratentorial	0.99999
53	LGG_T23	MC Pilocytic astrocytoma, midline	0.99999
84	LGG_T24	MC High-grade astrocytoma with piloid features	0.99977
108	LGG_T25	MC Pilocytic astrocytoma, infratentorial	0.99997
188	LGG_T26	MC Pilocytic astrocytoma, infratentorial	0.9999
389	LGG_T27	MC Pilocytic astrocytoma, midline	0.99999
242	LGG_T28	MC Pilocytic astrocytoma, infratentorial	0.99999
273	LGG_T29	MC Pilocytic astrocytoma, midline	0.99404
283	LGG_T30	MC Low-grade glial/glioneuronal/neuroepithelial tumours	0.999
399	LGG_T31	MC Pilocytic astrocytoma, infratentorial	0.99999
402	LGG_T32	MC Pilocytic astrocytoma, infratentorial	0.99999
388	LGG_T33	MC Pilocytic astrocytoma, infratentorial	0.9946
553	LGG_T34	MC Pilocytic astrocytoma, infratentorial	0.99999
566	LGG_T35	MC Pilocytic astrocytoma, infratentorial	0.99233
773	LGG_T36	MC Pilocytic astrocytoma, infratentorial	0.99183
699	LGG_T37	MC Pilocytic astrocytoma, midline	0.94699
762	LGG_T38	MC Pilocytic astrocytoma, midline	0.99976
635	LGG_T39	MC Pilocytic astrocytoma, infratentorial	0.99996
464	LGG_T40	MC Diffuse astrocytoma, MYB or MYBL1-altered, subtype C [isomorphic] (novel)	0.99987
619	LGG_T41	MC Ganglioglioma	0.96357
34	LGG_T42	MC Ganglioglioma	0.999
125	LGG_T43	MC Diffuse astrocytoma, MYB or MYBL1-altered, subtype D (novel)	0.71793
398	LGG_T45	MC Diffuse astrocytoma, MYB or MYBL1-altered, subtype D (novel)	0.93494
179	HGG_T1	MC Diffuse pediatric-type high-grade glioma, H3-wildtype and IDH-wildtype	0.62535		HGG1	T
180	HGG_CSFE1a_2D	MC Diffuse pediatric-type high-grade glioma, H3-wildtype and IDH-wildtype	0.3601	Useful	HGG1	C	0.882422	COINCIDENT	1
181	HGG_CSFE1b_3D	No matching MC		Unfaithful	HGG1	C	0.863652	COINCIDENT	4
33	HGG_T2	MC Infant-type hemispheric glioma	0.999		HGG2	T
182	HGG_CSFL2_3D	No matching MC		Unfaithful	HGG2	C	0.0437753	DIFFERENT	6
76	HGG_CSFE2_3D	No matching MC		Unfaithful	HGG2	C	0.00862419	DIFFERENT	6
64	HGG_T3	MC Diffuse pediatric-type high-grade glioma, H3-wildtype and IDH-wildtype	0.95593		HGG3	T
74	HGG_CSFE3_3D	No matching MC		Unfaithful	HGG3	C	0.660827	COINCIDENT	4
62	HGG_T4	MC Diffuse paediatric-type high grade glioma, RTK1 subtype, subclass B (novel)	0.99999		HGG4	T
483	HGG_CSFE4a_2D	MC Meningioma, subtype benign, subclass 3 (novel)	0.25948	Unfaithful	HGG4	C	0.106631	DIFFERENT	6
484	HGG_CSFE4b_2D	MC Meningioma, subtype benign, subclass 3 (novel)	0.21525	Unfaithful	HGG4	C	-0.0235673	DIFFERENT	6
441	HGG_T5	MC Glioblastoma, IDH-wildtype, mesenchymal type	0.59381		HGG5	T
443	HGG_CSFE5a_3D	No matching MC		Unfaithful	HGG5	C	0.777317	COINCIDENT	4
444	HGG_CSFE5b_3D	No matching MC		Unfaithful	HGG5	C	0.812637	COINCIDENT	4
417	HGG_T6	MC Pleomorphic xanthoastrocytoma	0.99999		HGG6	T
429	HGG_CSFL6_3D	MC Pleomorphic xanthoastrocytoma	0.99854	Faithful	HGG6	C	0.869418	COINCIDENT	1
414	HGG_CSFE6_3D	MC Pleomorphic xanthoastrocytoma	0.99999	Faithful	HGG6	C	0.944866	COINCIDENT	1
140	HGG_T7	MC Glioblastoma, IDH-wildtype, RTK2 subtype	0.43192		HGG7	T
143	HGG_CSFE7_2D	MC Diffuse glioma, IDH-mutant and 1p19q co-deleted [oligodendroglial type]	0.36538	Useful	HGG7	C	0.780004	COINCIDENT	1
27	HGG_T8	MC Diffuse hemispheric glioma, H3 G34-mutant	0.99999		HGG8	T
427	HGG_CSFL8a_3D	MC Meningioma, subtype benign, subclass 3 (novel)	0.95367	Unfaithful	HGG8	C	0.169964	SIMILAR	5
428	HGG_CSFL8b_3D	No matching MC		Unfaithful	HGG8	C	0.244737	SIMILAR	5
162	HGG_CSFL8c_2D	MC Diffuse hemispheric glioma, H3 G34-mutant	0.99695	Faithful	HGG8	C	0.840303	COINCIDENT	1
163	HGG_CSFL9_2D	No matching MC
381	HGG_KNS42_10_2D	No matching MC
51	HGG_T11	MC Diffuse paediatric-type high grade glioma, RTK1 subtype, subclass A (novel)	0.39701
255	HGG_T12	MC Diffuse paediatric-type high grade glioma, MYCN subtype	0.99682
568	HGG_T13	MC Glioblastoma, IDH-wildtype, mesenchymal subtype	0.92534
421	HGG_T14	MC Diffuse paediatric-type high grade glioma, RTK1 subtype, subclass B (novel)	0.99833
422	HGG_T15	MC Diffuse paediatric-type high grade glioma, RTK1 subtype, subclass B (novel)	0.99804
423	HGG_T16	MC Diffuse paediatric-type high grade glioma, RTK1 subtype, subclass B (novel)	0.99999
294	HGG_T17	MC Diffuse paediatric-type high grade glioma, H3 wildtype and IDH wild type, Subtype A&B (novel)	0.36075
760	HGG_T18	MC Diffuse paediatric-type high grade glioma, RTK1 subtype, subclass C (novel)	0.83524
675	HGG_T19	MC Diffuse paediatric-type high grade glioma, MYCN subtype	0.70547
1	HGG_T20	MC Pleomorphic xanthoastrocytoma	0.98764
71	HGG_T21	MC Pleomorphic xanthoastrocytoma	0.9996
303	HGG_T22	MC Pleomorphic xanthoastrocytoma	0.99999
730	HGG_T23	MC Pleomorphic xanthoastrocytoma	0.99997
678	HGG_T24	MC Diffuse hemispheric glioma, H3 G34-mutant	0.99992
549	HGG_T25	MC Diffuse hemispheric glioma, H3 G34-mutant	0.99986
63	DMG_T1	MC Diffuse midline glioma, H3 K27-altered, subtype H3 K27-altered or EZHIP expressing	0.99978		DMG1	T
451	DMG_CSFE1_2D	MC Diffuse midline glioma, H3 K27-altered, subtype H3 K27-altered or EZHIP expressing	0.99996	Faithful	DMG1	C	0.0226304	DIFFERENT	3
450	DMG_CSFE1_3D	MC Diffuse midline glioma, H3 K27-altered, subtype H3 K27-altered or EZHIP expressing	0.99999	Faithful	DMG1	C	0.0781426	DIFFERENT	3
256	DMG_T2	MC Diffuse midline glioma, H3 K27-altered, subtype H3 K27-altered or EZHIP expressing	0.99987		DMG2	T
79	DMG_CSFL2_2D	No matching MC		Unfaithful	DMG2	C	0.318436	SIMILAR	5
249	DMG_T3a	MC Diffuse midline glioma, H3K27-altered	0.92754		DMG3	T
66	DMG_T3b	MC Pleomorphic xanthoastrocytoma	0.77435
75	DMG_CSFE3_2D	MC Diffuse glioma, IDH-mutant and 1p19q co-deleted [oligodendroglial type]	0.40539	Useful	DMG3	C	0.728195	COINCIDENT	1
482	DMG_T4	No matching MC			DMG4	T
394	DMG_CSFL4_2D	MC Diffuse midline glioma, H3 K27-altered, subtype H3 K27-altered or EZHIP expressing	0.74214	Useful	DMG4	C	0.253021	SIMILAR	2
456	DMG_T5	MC Diffuse midline glioma, H3 K27-altered, subtype H3 K27-altered or EZHIP expressing	0.99967		DMG5	T
910	DMG_CSFE5a_2D	No matching MC		Unfaithful	DMG5	C	0.652646	COINCIDENT	4
911	DMG_CSFE5b_2D	No matching MC		Unfaithful	DMG5	C	0.480302	SIMILAR	5
453	DMG_CSFE6a_2D	MC Diffuse midline glioma, H3 K27-altered, subtype H3 K27-altered or EZHIP expressing	0.99998
452	DMG_CSFE6a_3D	MC Diffuse midline glioma, H3 K27-altered, subtype H3 K27-altered or EZHIP expressing	0.99988
454	DMG_CSFE6b_3D	MC Diffuse midline glioma, H3 K27-altered, subtype H3 K27-altered or EZHIP expressing	0.99997
113	DMG_CSFL7_2D	MC Diffuse glioma, IDH-mutant and 1p19q retained [astroglial type], high grade	0.22882
114	DMG_CSFL7_3D	MC Diffuse glioma, IDH-mutant and 1p19q retained [astroglial type], high grade	0.29912
612	DMG_CSFE8a_2D	MC Diffuse midline glioma, H3 K27-altered, subtype H3 K27-altered or EZHIP expressing	0.91856
778	DMG_CSFL9b_2D	MC Diffuse midline glioma, H3 K27-altered, subtype H3 K27-altered or EZHIP expressing	0.94811
73	DMG_CSFE10_2D	No matching MC
77	DMG_CSFE11_2D	MC Diffuse midline glioma, H3 K27-altered, subtype H3 K27-altered or EZHIP expressing	0.996
78	DMG_CSFE12_2D	MC Diffuse midline glioma, H3 K27-altered, subtype H3 K27-altered or EZHIP expressing	0.36828
799	DMG_CSFE15_2D	No matching MC
800	DMG_CSFE16_2D	MC Diffuse midline glioma, H3 K27-altered, subtype H3 K27-altered or EZHIP expressing	0.99999
798	DMG_CSFE17_2D	No matching MC
130	DMG_T18	MC Diffuse midline glioma, H3 K27-altered, subtype H3 K27-altered or EZHIP expressing	0.99999		DMG18	T
1095	DMG_CSFL18b_2D	MC Diffuse midline glioma, H3K27-altered	0.82	Useful	DMG18	C	0.709516	COINCIDENT	1
1096	DMG_CSFL18c_3D	MC Diffuse midline glioma, H3 K27-altered, subtype H3 K27-altered or EZHIP expressing	0.864	Faithful	DMG18	C	0.720126	COINCIDENT	1
164	DMG_CSFL18_2D	MC Diffuse midline glioma, H3 K27-altered, subtype H3 K27-altered or EZHIP expressing	0.72491	Useful	DMG18	C	0.720344	COINCIDENT	1
165	DMG_CSFL18_3D	MC Diffuse midline glioma, H3 K27-altered, subtype H3 K27-altered or EZHIP expressing	0.80194	Useful	DMG18	C	0.726412	COINCIDENT	1
25	DMG_T19	MC Diffuse midline glioma, H3 K27-altered, subtype H3 K27-altered or EZHIP expressing	0.986
36	DMG_T20	MC Diffuse midline glioma, H3 K27-altered, subtype H3 K27-altered or EZHIP expressing	0.999
88	DMG_T21	MC Diffuse midline glioma, H3 K27-altered, subtype H3 K27-altered or EZHIP expressing	0.9989
500	DMG_T22	MC Diffuse midline glioma, H3 K27-altered, subtype H3 K27-altered or EZHIP expressing	0.92032
523	DMG_T23	MC Diffuse midline glioma, H3 K27-altered, subtype H3 K27-altered or EZHIP expressing	0.99935
684	DMG_T24	MC Diffuse midline glioma, H3 K27-altered, subtype H3 K27-altered or EZHIP expressing	0.99958
348	EPN_T1	MC Posterior fossa group A (PFA) ependymoma, subclass 2b (novel)	0.98936		EPN1	T
611	EPN_CSFE1_2D	MC Posterior fossa ependymoma group A2	0.45854	Useful	EPN1	C	0.412551	SIMILAR	2
521	EPN_T2	MC Posterior fossa ependymoma group A1	0.98992		EPN2	T
610	EPN_CSFE2_2D	MC Posterior fossa ependymoma group A1	0.72727	Useful	EPN2	C	0.0550856	DIFFERENT	3
169	EPN_T3	MC Posterior fossa ependymoma group A1	0.99953
346	EPN_T4	MC Posterior fossa group A (PFA) ependymoma, subclass 2b (novel)	0.9997
525	EPN_T5	MC Posterior fossa ependymoma group A1	0.99929
595	EPN_T6	MC Posterior fossa group A (PFA) ependymoma, subclass 1a (novel)	0.96733
676	EPN_T7	MC Supratentorial ependymoma, ZFTA fusion-positive, subtype ZFTA-RELA fused, subclass B (novel)	0.99999
700	EPN_T8	MC Myxopapillary ependymoma	0.99992
565	EPN_T9	MC Myxopapillary ependymoma	0.99999
70	MNG_T1	MC Meningioma, subtype malignant (novel)	0.89597
503	MNG_T2	MC Meningioma, subtype benign, subclass 1 (novel)	0.94999
582	MNG_T3	MC Meningioma, subtype benign, subclass 3 (novel)	0.93668
862	MNG_T4	MC Desmoplastic infantile ganglioglioma/astrocytoma	0.31315
