# Supplementary material for: Evaluating cell culture reliability in pediatric brain tumor primary cells through DNA methylation profiling
Source: NPJ Precis Oncol. 2024 Apr 18;8:92. doi: 10.1038/s41698-024-00578-x (PMC11026496; doi:10.1038/s41698-024-00578-x)
Supplement: Supplementary file 6 — Supplementary Table [file 41698_2024_578_MOESM6_ESM.xlsx]

## Sheet: CNV analysis
Comparisons between different cell growth conditions
LATE vs EARLY
CELLS	Tot	COINCIDENT n (%)	SIMILAR n (%)	DIFFERENT n (%)
L	31	8 (26)	15 (48)	8 (26)
E	25	11 (44)	7 (28)	7 (28)
Chi-Square Test		P. value	Chi-Square Test	P. value
(C6+D6) vs (C9+D9)		0.90581285	C6 vs C7	0.25203286
		ns		ns
SERUM vs SERUM FREE
CELLS	Tot	COINCIDENT n (%)	SIMILAR n (%)	DIFFERENT n (%)
S	18	1 (6)	11 (61)	6 (33)
SF	38	18 (47)	11 (29)	9 (24)
Chi-Square Test		P. value	Chi-Square Test	P. value
(C15+D15) vs (C16+D16)		0.66125722	C15 vs C16	0.00536531
		ns		**
2D vs 3D
CELLS	Tot	COINCIDENT n (%)	SIMILAR n (%)	DIFFERENT n (%)
2D	36	9 (25)	16 (44)	11 (31)
3D	20	10 (50)	6 (30)	4 (20)
Chi-Square Test		P. value	Chi-Square Test	P. value
(C24+D24) vs (C25+D25)		0.58958042	C24 vs C25	0.10987627
		ns		ns
